# Supplementary material for: Establishment of an ovarian cancer omentum metastasis-related prognostic model by integrated analysis of scRNA-seq and bulk RNA-seq
Source: J Ovarian Res. 2022 Nov 23;15:123. doi: 10.1186/s13048-022-01059-0 (PMC9686070; doi:10.1186/s13048-022-01059-0)
Supplement: Supplementary file 10 — Additional file 10. [file 13048_2022_1059_MOESM10_ESM.txt]

Gene	p_val	avg_log2FC	pct.1	pct.2	p_val_adj
CFH	0	2.13592296555033	0.517	0.042	0
DCN	0	4.55073031598928	0.678	0.071	0
VIM	0	1.84697080231454	0.928	0.536	0
TIMP2	0	2.17296132657314	0.651	0.095	0
VCAN	0	2.88387149160905	0.536	0.041	0
LIMA1	0	1.80393018022328	0.528	0.131	0
COL11A1	0	2.21661002735924	0.347	0.042	0
FAP	0	1.65362246797057	0.31	0.009	0
PTPRC	0	-2.52772313045728	0.032	0.355	0
MMP2	0	1.72340404263942	0.393	0.02	0
CPXM1	0	1.37758971043664	0.359	0.034	0
LAMB1	0	1.96450310618158	0.522	0.061	0
CCDC80	0	3.19877751044469	0.596	0.093	0
TIMP3	0	2.79846209769124	0.512	0.072	0
CRISPLD2	0	2.10432437869951	0.386	0.036	0
PTN	0	2.25507824867983	0.36	0.032	0
PCOLCE	0	2.297670702701	0.578	0.044	0
SERPINE1	0	3.33743025077474	0.432	0.038	0
RARRES2	0	1.91885032445505	0.453	0.098	0
AEBP1	0	2.69424035774553	0.602	0.037	0
CXCL12	0	2.22952230049572	0.336	0.038	0
COL1A1	0	4.67338999128701	0.679	0.145	0
PMP22	0	1.43169909905969	0.391	0.061	0
MGP	0	4.31412220685091	0.651	0.035	0
LAMA4	0	1.55196455396228	0.327	0.017	0
SPARC	0	4.46115492334984	0.858	0.128	0
FN1	0	2.93912123167536	0.741	0.167	0
PRRX1	0	2.15644021333899	0.46	0.009	0
OLFML3	0	1.19631830946608	0.307	0.021	0
CTGF	0	2.22688755054167	0.554	0.152	0
EPCAM	0	-1.98064476041962	0.1	0.46	0
EGR1	0	1.67389058935263	0.836	0.489	0
FMOD	0	2.22183250543854	0.427	0.037	0
CALD1	0	2.92802362293984	0.849	0.285	0
BICC1	0	1.62986160985823	0.357	0.034	0
PTGIS	0	1.7129602668507	0.371	0.022	0
ISLR	0	2.07530166938953	0.458	0.033	0
COL5A1	0	1.81173923529811	0.391	0.028	0
POSTN	0	2.99814837723473	0.364	0.024	0
EMP1	0	2.00732142057506	0.57	0.146	0
THBS1	0	1.91294295239166	0.381	0.069	0
LUM	0	3.65116625263973	0.515	0.033	0
TPM1	0	1.8810666704982	0.521	0.188	0
CDH11	0	1.87178023465896	0.398	0.018	0
IGFBP4	0	1.36735754701625	0.325	0.03	0
COL6A1	0	2.27300020304337	0.525	0.04	0
COL6A2	0	1.92428367220756	0.459	0.025	0
CYR61	0	2.1202064541951	0.664	0.243	0
CTSK	0	2.1935948373828	0.476	0.022	0
COL8A1	0	2.59188032884984	0.481	0.045	0
SFRP2	0	3.16820886433051	0.318	0.014	0
SERPING1	0	1.76029515467692	0.682	0.265	0
SPARCL1	0	3.53399981849452	0.505	0.06	0
THY1	0	1.45090024227896	0.357	0.04	0
PDLIM3	0	2.2491407361983	0.365	0.022	0
MMP14	0	1.27944028793426	0.341	0.044	0
COLEC12	0	1.33558468004754	0.31	0.018	0
C1R	0	2.17041544930437	0.652	0.174	0
DDR2	0	1.37623706559125	0.38	0.043	0
COL6A3	0	2.83023557488658	0.509	0.048	0
FSTL1	0	1.63341736731567	0.423	0.037	0
ELF3	0	-1.86725724855052	0.041	0.375	0
IGFBP7	0	2.63023460533868	0.461	0.072	0
COL1A2	0	4.96137880813081	0.781	0.245	0
DLC1	0	1.38888660984663	0.301	0.023	0
CTHRC1	0	2.19375118702644	0.408	0.037	0
GEM	0	1.52486542432764	0.34	0.044	0
HTRA1	0	1.60623805635472	0.355	0.024	0
FBN1	0	1.52703351361456	0.325	0.017	0
NNMT	0	2.14785869033154	0.613	0.145	0
COL3A1	0	5.02265593235933	0.75	0.13	0
ANTXR1	0	1.7130647263402	0.432	0.079	0
CAVIN1	0	2.18199856360618	0.62	0.092	0
C1S	0	2.34719416163895	0.67	0.135	0
BGN	0	2.43635397494351	0.571	0.027	0
C12orf60	0	4.37191290835881	0.66	0.047	0
LHFPL6	0	1.44003910896037	0.312	0.024	0
PRKG1	0	1.70946773698844	0.428	0.084	0
THBS2	0	2.157840863999	0.389	0.017	0
COL14A1	0	2.49133963026006	0.44	0.055	0
CENPP	0	2.04433714644524	0.42	0.086	0
PRELP	0	1.87403835710755	0.353	0.027	0
COL5A2	0	2.83115959497067	0.595	0.056	0
MEG3	0	1.32198123640064	0.32	0.017	0
BX322234.1	0	1.97575007921816	0.366	0.021	0
AC136475.1	0	1.38068768485001	0.819	0.408	0
AC022217.3	0	1.27996498644284	0.791	0.438	0
CLDN3	1.10787681256785e-301	-1.60201407239955	0.032	0.341	1.77714519504008e-297
FBLN1	1.97731997610931e-298	1.63815580682561	0.383	0.091	3.17181897367695e-294
LDB2	5.81206739507271e-298	1.37228267769938	0.282	0.026	9.32313730843613e-294
USP2.AS1	6.94504574007821e-294	1.2645256903949	0.322	0.052	1.11405478716595e-289
LOX	4.92155446384611e-291	1.2056410999032	0.26	0.02	7.89466551545555e-287
CLMP	4.9444764904769e-291	1.1138926468397	0.265	0.021	7.931434738374e-287
LAPTM4A	1.90631295016206e-290	1.20462746967735	0.664	0.367	3.05791660335496e-286
SFRP4	2.42302551756451e-290	2.43278267934706	0.256	0.019	3.88677523272524e-286
ID3	1.64742668798267e-289	1.52157022753868	0.372	0.081	2.642637150193e-285
DAB2	8.25955982235567e-289	1.06606640650744	0.308	0.04	1.32491599110407e-284
MFAP4	3.46444583409186e-288	1.1877318630266	0.295	0.036	5.55731756246675e-284
ACTA2	1.9064034712649e-287	1.74565149139648	0.265	0.023	3.05806180825603e-283
SPATS2L	2.46361615817443e-286	1.3115243402956	0.486	0.17	3.9518866793276e-282
IL1R1	5.94177173670986e-285	1.42088174695778	0.389	0.098	9.53119604285629e-281
MSRB3	6.96248126447925e-283	1.09794878123413	0.27	0.027	1.11685161963512e-278
DPYSL3	2.70470332736259e-281	1.35949584212973	0.348	0.074	4.33861460742232e-277
SERPINH1	1.24645544641221e-280	1.07243404049912	0.529	0.207	1.99943918158982e-276
EFEMP1	1.72663564847335e-280	1.33481052264598	0.241	0.014	2.76969624371609e-276
DLGAP4.AS1	6.65496708137716e-280	1.31632875063704	0.488	0.174	1.06752326952371e-275
RGS1	7.47862862052517e-280	-3.17658305523874	0.037	0.326	1.19964681701844e-275
PALLD	3.66287312604928e-279	1.54922476946903	0.41	0.116	5.87561478149565e-275
IGKC	2.40720486628491e-278	-4.45374782444091	0.233	0.577	3.86139732600762e-274
INHBA	9.7638304243606e-273	2.03476284188584	0.243	0.018	1.56621603837168e-268
ITGB1	9.16246026070933e-272	1.18085905435848	0.649	0.355	1.46975025042038e-267
SERPINF1	1.11807636424756e-271	1.3548838837054	0.297	0.043	1.79350629588951e-267
CD74	3.01803161983954e-270	-1.93099807842278	0.403	0.688	4.84122452138461e-266
MAP1B	7.62492045917644e-270	1.42568557678154	0.336	0.068	1.22311349085649e-265
SHC4	1.13842052875946e-269	1.03298565740015	0.643	0.319	1.82614037018306e-265
APBB2	1.38327207761298e-269	1.22773217258663	0.404	0.114	2.21890673969899e-265
CD63	8.68126507201852e-267	1.00342529802281	0.749	0.477	1.39256173020249e-262
CXCR4	2.03247457200079e-265	-1.70718208438447	0.034	0.314	3.26029246094647e-261
LMNA	9.40371253289549e-265	1.13021198293495	0.689	0.386	1.50844952740177e-260
CD24	4.33210201855868e-261	-1.41740950091618	0.042	0.326	6.94912484796998e-257
OGN	1.79750164632881e-259	1.31671872174742	0.205	0.005	2.88337239087604e-255
NEXN	2.05862360791822e-259	1.27044339852506	0.264	0.03	3.30223812946162e-255
DLD	6.54160769214697e-259	1.29854441037247	0.46	0.175	1.0493392898973e-254
ABI3BP	3.02398114655018e-256	1.41911985532614	0.273	0.037	4.85076815718115e-252
C1orf186	1.80705722602942e-254	-1.64531879838842	0.155	0.472	2.89870049627378e-250
SULF1	8.3588565011548e-254	1.77296212133618	0.375	0.105	1.34084417135024e-249
GNG11	1.16633686105728e-253	1.18565766611193	0.268	0.036	1.87092095882198e-249
MXRA5	2.26989871915495e-251	1.25005939106833	0.287	0.047	3.64114453539645e-247
CXCL14	4.76005970994359e-251	3.05270260070325	0.243	0.025	7.63561178072052e-247
PDPN	2.30224938857581e-249	1.05208993223856	0.237	0.022	3.69303824421446e-245
TIMP1	9.02036043281201e-249	1.67177233131339	0.656	0.392	1.44695601702738e-244
TUBA1A	1.2121713209032e-247	1.1404890562739	0.542	0.236	1.94444401586083e-243
MIR100HG	9.72109359623265e-247	1.04794914584609	0.388	0.101	1.55936062377168e-242
WFDC2	1.50117858921507e-242	-1.83601628948385	0.21	0.498	2.40804057495989e-238
CPE	3.23184385206577e-242	1.28235076859319	0.311	0.066	5.18420072309871e-238
CALU	1.28168071170427e-241	1.06624341572902	0.623	0.339	2.05594402964482e-237
ADAMTS1	1.83095005845377e-241	1.59946328559981	0.315	0.069	2.93702698876569e-237
HDLBP	3.63925330655988e-240	1.10362685171029	0.586	0.306	5.8377262290527e-236
HLA.DPA1	2.34435207429327e-236	-2.28007506313008	0.118	0.403	3.76057516237383e-232
GPNMB	1.05287751919608e-234	1.0091103444709	0.337	0.077	1.68892082854243e-230
UQCRH	1.29256569155654e-232	-1.30046798483505	0.223	0.512	2.07340462582584e-228
FGF7	6.73761732492681e-230	1.29422194070877	0.188	0.007	1.08078119509151e-225
PLOD2	5.68915848696637e-229	1.2208396411807	0.389	0.127	9.12597912894275e-225
CDKN2A	3.97372872822164e-228	-1.39193525885163	0.019	0.258	6.37425825294034e-224
LGALS1	1.22054402639501e-227	1.22995588552124	0.69	0.432	1.95787467274023e-223
TPM2	1.6455872569224e-226	1.30398762335665	0.424	0.156	2.63968651882922e-222
VAMP8	1.74243356501505e-226	-1.09875885423536	0.068	0.339	2.79503768164063e-222
ROR2	5.1129399695737e-226	1.07081117486808	0.28	0.052	8.20166700519317e-222
BNC2	6.01634714012018e-226	1.15627425579362	0.351	0.094	9.65082244746678e-222
CYBRD1	2.50961980531635e-225	1.04414320616227	0.362	0.107	4.02568112970796e-221
EPDR1	4.60784878837204e-225	2.2570151765044	0.253	0.04	7.39145024142759e-221
GPC6	2.02500617293925e-223	1.21542674165964	0.307	0.066	3.24831240201185e-219
ASRGL1	7.90888848639583e-219	-1.35679425659605	0.034	0.277	1.26866480210275e-214
SLIT2	4.94349807654296e-218	1.13416378035418	0.268	0.048	7.92986526458256e-214
FLRT2	6.11431835523002e-218	1.0321069785037	0.199	0.014	9.80797807362448e-214
MYL9	2.85694535489899e-217	1.30104359105152	0.404	0.148	4.58282604379347e-213
GFPT2	3.88204582560932e-217	1.05912126330692	0.209	0.019	6.22718970885992e-213
FILIP1L	1.19908302417165e-215	1.13574513453336	0.26	0.043	1.92344907907374e-211
MRC2	6.62922453171619e-213	1.0054194394551	0.318	0.083	1.06339390713259e-208
S100A10	5.79729028988006e-212	1.03212574309991	0.71	0.451	9.29943335399661e-208
FAM114A1	6.23965566378431e-212	1.1313821998335	0.355	0.112	1.00090316502764e-207
LSAMP	8.44990412142704e-212	1.20696930187875	0.297	0.069	1.35544912011811e-207
COL16A1	6.63165034601529e-208	1.03917127451616	0.226	0.031	1.06378303200431e-203
STARD4.AS1	2.10669722567465e-207	1.04696188333731	0.342	0.098	3.3793530197047e-203
FGFR1	2.37614312691457e-207	1.06858955926062	0.456	0.188	3.81157118988366e-203
SERPINE2	9.93718897066462e-207	1.3953887704241	0.263	0.052	1.59402448278431e-202
SEMA3C	2.20164995684027e-205	1.49979728607318	0.325	0.095	3.53166669576748e-201
HLA.DRA	8.47117479237374e-205	-2.28487071273315	0.233	0.512	1.35886114844467e-200
TCF4	1.11767719448353e-204	1.03896527278234	0.478	0.203	1.79286598767102e-200
ITGA10	1.68225511748631e-204	1.33327136001801	0.173	0.007	2.69850543395978e-200
CLDN4	9.44206078267492e-204	-1.08687803779957	0.064	0.318	1.51460097014888e-199
PIEZO2	1.38071225888185e-202	1.15439981872509	0.216	0.027	2.21480053447238e-198
FNBP1	9.04245319432595e-202	-1.28311735222405	0.201	0.481	1.45049991690183e-197
FBXL7	1.23648999387183e-201	1.0699718421556	0.243	0.041	1.98345359916981e-197
GAS1	1.77997024723577e-200	1.19076810051119	0.256	0.05	2.8552502735909e-196
LAPTM5	3.99121250909603e-199	-1.53331662187902	0.021	0.235	6.40230398584094e-195
APP	7.72980958205404e-199	1.14131277514112	0.537	0.276	1.23993875505729e-194
RNASET2	3.02009151827226e-198	-1.12310880803223	0.073	0.323	4.84452880446054e-194
CYP1B1	3.44138505043743e-198	1.20106353505338	0.206	0.024	5.52032575940668e-194
GJA1	3.61429708913818e-197	1.02003426185075	0.266	0.058	5.79769396068656e-193
IGFBP3	1.3437796545844e-196	1.43238449913979	0.25	0.046	2.15555694391883e-192
APOD	1.39322080975264e-196	1.39696134839664	0.169	0.008	2.23486550092421e-192
PRSS23	2.04921246775683e-196	1.17808449493748	0.315	0.092	3.28714171952874e-192
ADAM12	5.23365409762068e-195	1.04052218290621	0.215	0.029	8.39530453799333e-191
GOLIM4	3.31042294195953e-194	1.12680887078588	0.463	0.211	5.31024944119728e-190
GXYLT2	3.14843349045635e-193	1.16900027355562	0.317	0.094	5.05040216204103e-189
CST3	1.39672160373716e-192	1.03337314251779	0.725	0.488	2.24048112455479e-188
TNFAIP6	1.42366441287444e-192	1.16123889111787	0.186	0.016	2.28370008469189e-188
MUC16	9.22058378000523e-192	-1.31369689645644	0.025	0.238	1.47907384415064e-187
CBR4	8.37230270369973e-191	1.26448577458843	0.399	0.157	1.34300107670047e-186
FYB1	1.15111682798911e-190	-2.00732136131973	0.032	0.245	1.84650650377733e-186
PLS3	7.75816651998304e-187	1.08206145509555	0.294	0.08	1.24448749147048e-182
NFATC2	8.34516195058952e-187	1.26876606729742	0.32	0.094	1.33864742849407e-182
TSC22D1	1.55980397359887e-186	1.21207519063186	0.537	0.284	2.50208155404995e-182
COL4A1	1.49650299513475e-185	1.73939689503217	0.238	0.047	2.40054045449565e-181
S100A14	9.4397524093721e-185	-1.08805898038746	0.006	0.195	1.51423068398738e-180
CD52	5.33968525166187e-183	-1.78605414667928	0.015	0.21	8.56538911219081e-179
HLA.DQA1	9.50191166442989e-183	-1.71571622591668	0.034	0.246	1.5242016500912e-178
SKAP1	4.02185756908416e-181	-1.19180174285821	0.027	0.233	6.45146172656791e-177
COL12A1	2.29813217937938e-180	1.30323507155624	0.286	0.079	3.68643382894246e-176
COL10A1	3.98900076478495e-180	1.17034810177452	0.147	0.004	6.39875612679154e-176
SULT1C4	2.96532398323189e-179	1.14174686123692	0.182	0.019	4.75667620150227e-175
IGFBP5	5.71644179426301e-179	1.44965166931925	0.34	0.115	9.16974428217729e-175
CP	1.33329925657875e-177	-1.31139530258944	0.076	0.309	2.13874533747798e-173
FRZB	4.62971898659949e-177	1.46210802499332	0.186	0.022	7.42653222640425e-173
TEX26.AS1	7.88961632974192e-176	1.03472437988852	0.156	0.009	1.2655733554539e-171
ASPN	1.11408547181896e-174	1.27134829849602	0.149	0.006	1.7871045053448e-170
SMOC2	2.1622777374445e-173	1.06855678106159	0.249	0.058	3.46850971863473e-169
MEDAG	2.68105484685957e-173	1.01553042258032	0.152	0.008	4.30068007984744e-169
UGT2B7	7.54135592621339e-173	-1.3348532606517	0.061	0.283	1.20970890412389e-168
CFI	6.14158812791155e-171	1.14495051725908	0.356	0.136	9.85172151598291e-167
PHLDB2	1.1414324578117e-170	1.03090021947472	0.193	0.027	1.83097180557575e-166
SRGN	1.04820008180973e-168	-2.29429007503843	0.148	0.372	1.68141775123099e-164
EGFL6	1.28280127389527e-168	1.66501516147055	0.23	0.049	2.05774152345541e-164
SCGB2A1	6.61970665961344e-168	-1.69546773832489	0.024	0.213	1.06186714526859e-163
KRT7	5.36591437914408e-167	-1.01982376542588	0.042	0.248	8.60746325558503e-163
ELN	5.40111144042665e-167	1.06137001540679	0.196	0.031	8.66392286158839e-163
CD69	2.69016195063661e-166	-1.96929038722475	0.019	0.204	4.31528878501619e-162
HLA.DPB1	7.78773761270346e-165	-1.8985134994179	0.149	0.384	1.24923099045376e-160
FAM49B	8.8990283886052e-163	-1.0011034607963	0.131	0.371	1.42749314381616e-158
RBM47	1.48302514197334e-162	-1.04215174036916	0.086	0.314	2.37892063023944e-158
MATN3	5.13306811478407e-160	1.54994728477853	0.134	0.005	8.23395456292513e-156
IGF1	7.24062912620194e-160	1.05734402981307	0.213	0.042	1.16146931813405e-155
NAV3	1.13739044127429e-159	1.02394031417832	0.208	0.039	1.82448800684808e-155
FAM155A	4.81052217657111e-159	1.00088284989583	0.189	0.029	7.71655862343772e-155
C7	1.63596454023289e-158	1.9436232584461	0.144	0.009	2.62425071898759e-154
SOCS3	1.07501694455412e-157	1.13154779961296	0.382	0.164	1.72443468075926e-153
RGS16	3.71937484022182e-156	1.47208578066972	0.22	0.047	5.96624918119982e-152
A2M	1.92755484177859e-155	1.51725376362944	0.342	0.132	3.09199072169703e-151
MUC1	4.3099124788961e-154	-1.07490208915271	0.083	0.298	6.91353060739723e-150
SRFBP1	2.55086794967474e-153	1.01028407914901	0.335	0.129	4.09184727807326e-149
HLA.DRB1	7.3585526739759e-153	-1.85044215748052	0.221	0.458	1.18038543443247e-148
CD53	1.14061979385468e-152	-1.15085003206034	0.01	0.175	1.8296682113223e-148
FAM227B	1.7523129710888e-152	1.18233062562166	0.243	0.064	2.81088523692354e-148
C1orf54	5.8919854627485e-152	1.05725154915542	0.267	0.077	9.45133388079487e-148
TNFAIP2	1.70937072246615e-150	-1.20534130457382	0.163	0.391	2.74200157590796e-146
KLF10	1.09133989591267e-149	1.27291703385645	0.421	0.209	1.75061832703351e-145
MYLK	4.48613935322811e-149	1.03409076635699	0.283	0.093	7.19621613651321e-145
HLA.DQB1	6.24981365120981e-149	-1.34446087060559	0.034	0.216	1.00253260779057e-144
COL4A2	6.94564315208113e-149	1.23684780104101	0.241	0.065	1.11415061802533e-144
SLC25A5	8.75344876218289e-148	-1.03551953365914	0.263	0.478	1.40414071594176e-143
CAV1	1.63927043045211e-146	1.18179823509657	0.288	0.098	2.62955369748823e-142
RPL8	1.68143610434676e-145	-1.75253166148146	0.771	0.826	2.69719165498263e-141
CCL2	3.21916323924003e-144	1.38431954201888	0.215	0.049	5.16385975206493e-140
EPYC	3.34459618771082e-143	1.29287209263908	0.119	0.004	5.36506674470693e-139
SPRY1	3.52993782889124e-141	1.04640268165043	0.358	0.152	5.66237327132444e-137
ZFPM2	5.22764583054876e-141	1.04178458472678	0.295	0.104	8.38566667678326e-137
STAMBPL1	8.05779855112985e-141	1.01973495453113	0.207	0.045	1.29255146558674e-136
CYC1	2.24187407337291e-139	-1.49524679412047	0.117	0.32	3.59619020109749e-135
PFN1	4.12859200695484e-139	-1.15305149640803	0.351	0.553	6.62267443835626e-135
COL9A3	2.00195529683484e-138	1.15223404812069	0.162	0.024	3.21133649165277e-134
UBE2D2	1.09084648259575e-137	-1.10630122417331	0.313	0.522	1.74982684273184e-133
IGHG1	5.27034870075796e-136	-4.1357313921959	0.164	0.379	8.45416635088585e-132
PDLIM5	4.76969573475585e-134	1.06103868139533	0.344	0.152	7.65106892812186e-130
IL6	9.62033279926998e-134	1.18545164142403	0.152	0.02	1.5431975843309e-129
SEPT11	3.4437098914137e-133	1.09701154257844	0.405	0.208	5.52405503681671e-129
SMAP2	1.4596317367573e-131	-1.15126497471134	0.062	0.242	2.34139526893239e-127
SEPT6	2.66524955133619e-130	-1.23224559857898	0.112	0.309	4.27532680529838e-126
CLU	8.45701279533968e-130	1.48243314977328	0.634	0.406	1.35658942250044e-125
SAMSN1	7.99652063503751e-129	-1.2356416732513	0.013	0.158	1.28272187506637e-124
IKZF3	2.28779707439848e-127	-1.21013228795369	0.017	0.165	3.66985528704261e-123
DSP	8.54061648994286e-126	-1.08241817910074	0.15	0.351	1.37000029115173e-121
LCP1	1.23141476751079e-122	-1.21623851377476	0.055	0.223	1.97531242856407e-118
HMGB2	8.16726796584023e-122	-1.27444483811825	0.156	0.355	1.31011145440043e-117
LINC00621	7.31453047958766e-119	-1.79216709725452	0.083	0.263	1.17332383423066e-114
MMP11	1.38882236465085e-118	1.56183514694474	0.129	0.015	2.22780995513643e-114
ERRFI1	1.5385540931377e-117	1.07425268765079	0.278	0.107	2.46799462080219e-113
TYROBP	2.35056925677139e-117	-1.70525433113939	0.015	0.151	3.77054814478698e-113
BST2	1.20524639681698e-116	-1.15657411045293	0.23	0.426	1.93333574513412e-112
RHOH	2.22387012253471e-116	-1.11087480338827	0.016	0.151	3.56731006355793e-112
FAAH2	1.79512000586802e-115	-1.0634330017204	0.063	0.231	2.87955200141289e-111
TRBC2	1.23991200784307e-114	-1.53883532348192	0.01	0.138	1.98894285178107e-110
IGHG3	2.99757071205904e-114	-3.90415292834914	0.085	0.257	4.80840317921391e-110
CD2	1.91759562285989e-113	-1.46160462934834	0.014	0.144	3.07601513862955e-109
LAMA2	2.84357686839465e-113	1.00348045444152	0.175	0.042	4.56138165459186e-109
IGHG4	2.8715433971005e-113	-3.73364977794583	0.081	0.253	4.6062427632889e-109
DOCK8	3.18182020688828e-112	-1.12863641153616	0.042	0.194	5.1039577938695e-108
ADAMTS9	8.15221610703858e-112	1.0052163102445	0.189	0.05	1.30769698573006e-107
CDC42SE2	9.190579781955e-108	-1.09607288540783	0.134	0.318	1.4742609028234e-103
KIF26B	1.86099907359306e-107	1.12198791735426	0.281	0.116	2.98522861395062e-103
PCED1B	4.0230965497767e-105	-1.06422297438071	0.036	0.177	6.45344917549681e-101
ATP5J2	3.51055292187456e-103	-1.19956820530346	0.202	0.374	5.63127794197898e-99
ID1	4.07433401371205e-100	1.08794993853693	0.255	0.102	6.5356391913955e-96
MFAP5	1.20622251438615e-98	1.13278077421728	0.124	0.02	1.93490153532682e-94
ARHGDIB	2.96273353816541e-98	-1.14902666420285	0.083	0.237	4.75252086857114e-94
AC245427.1	1.25815844229493e-96	-1.4096886311307	0.008	0.117	2.0182119572853e-92
GPR183	2.31981122243749e-93	-1.24737515833916	0.012	0.122	3.72120918191198e-89
CD3D	5.78039420304274e-93	-1.12554773434806	0.007	0.111	9.27233034110085e-89
CD96	5.7818263598835e-93	-1.29034348856924	0.042	0.174	9.27462766388912e-89
TNC	9.29501240867845e-91	1.10847153230008	0.145	0.035	1.49101294047611e-86
AL357507.1	8.46174471334227e-90	-1.0914674869953	0.042	0.173	1.35734846946723e-85
BIRC3	2.80163774856845e-89	-1.34310561125089	0.104	0.256	4.49410711247864e-85
BTG1	2.63795896214498e-86	-1.10400837461567	0.201	0.367	4.23154997117676e-82
CCL5	3.13926822178545e-86	-2.70354468503187	0.033	0.152	5.03570015456603e-82
TRAC	1.28982635041057e-84	-1.0526247138856	0.013	0.115	2.0690104486936e-80
IL7R	8.71715621066771e-84	-1.46237415175139	0.019	0.125	1.39831902775321e-79
FCER1G	2.42426038116577e-82	-1.07986706766913	0.014	0.116	3.88875607742802e-78
CCL4	1.66263271008037e-77	-1.60188292714638	0.012	0.106	2.66702913023991e-73
H2AFZ	1.10039992155859e-76	-1.10250661927234	0.203	0.353	1.76515151417213e-72
HLA.DQA2	1.20958623427932e-75	-1.10992423099799	0.025	0.128	1.94029727840746e-71
CD83	5.34237017047068e-74	-1.45896221550283	0.068	0.191	8.56969599045201e-70
LY6E	1.37179453318908e-73	-1.29538091422303	0.202	0.339	2.20049561068861e-69
UBAC2	6.86808750252377e-72	-1.14103198527487	0.162	0.307	1.10170991627984e-67
IGHM	3.62485381301929e-71	-2.53431060409409	0.018	0.111	5.81462800146424e-67
C3	6.74603857547906e-70	1.94744652623818	0.379	0.279	1.0821320478926e-65
RPS3	2.21963985178058e-68	-1.1265225852511	0.88	0.904	3.56052428624123e-64
IGLC2	2.05913261644299e-65	-3.43330704433325	0.09	0.214	3.3030546300362e-61
MT2A	7.52819028120294e-63	1.11626083592515	0.582	0.448	1.20759700300776e-58
MMP7	2.83642738630124e-60	-1.0472064800658	0.02	0.105	4.54991317036582e-56
IFI27	1.29194340689281e-59	-1.29558068911708	0.411	0.503	2.07240641899675e-55
SPP1	1.17321849794318e-54	-2.18114102209648	0.023	0.103	1.88195979255065e-50
BANK1	2.64474435912627e-53	-1.07834555011416	0.04	0.129	4.24243442647445e-49
RIPOR2	7.79326858605731e-53	-1.02278465249016	0.067	0.165	1.25011821388945e-48
IGLC3	2.48571394062701e-51	-3.22827860963972	0.054	0.148	3.98733373215979e-47
CDK19	1.05236788859337e-38	1.18204479129644	0.21	0.122	1.68810333009262e-34
JCHAIN	4.95467158462133e-37	-2.89158348031629	0.061	0.136	7.94778868889107e-33
ENAM	1.95011841324333e-29	-2.7964342888559	0.063	0.128	3.12818494668363e-25
