# Supplementary material for: Establishment of an ovarian cancer omentum metastasis-related prognostic model by integrated analysis of scRNA-seq and bulk RNA-seq
Source: J Ovarian Res. 2022 Nov 23;15:123. doi: 10.1186/s13048-022-01059-0 (PMC9686070; doi:10.1186/s13048-022-01059-0)
Supplement: Supplementary file 11 — Additional file 11. [file 13048_2022_1059_MOESM11_ESM.txt]

Gene	p_val	avg_log2FC	pct.1	pct.2	p_val_adj
BEX1	6.80452068293458e-228	1.83291063926809	0.463	0.047	1.09151316274954e-223
RMST	2.12728727925113e-227	1.9393263604607	0.511	0.059	3.41238152464673e-223
XKR4	1.13508531436941e-211	1.46443404723892	0.429	0.042	1.82079035277997e-207
CPNE4	3.90561051701007e-203	1.55881084779029	0.446	0.049	6.26498983033585e-199
DACH1	1.86387503283545e-198	1.72067710453806	0.58	0.088	2.98984194017134e-194
FGFR2	2.00310255468715e-180	1.92815103351299	0.58	0.101	3.21317680797366e-176
EPHA6	2.69249463565899e-174	1.52343418629133	0.411	0.048	4.31903064506058e-170
CRTAC1	6.59024264416818e-156	1.0667403359578	0.374	0.043	1.05714082255102e-151
AC024230.1	2.40895952579528e-152	2.17105822686321	0.786	0.239	3.8642119753282e-148
IL1RAPL2	6.77478089173865e-147	1.69664192362943	0.466	0.075	1.0867426028438e-142
GALNT17	1.32438980819009e-136	1.35453325663003	0.371	0.05	2.12445369131772e-132
ANXA3	2.57268137248636e-135	1.25833836222038	0.423	0.066	4.12683818960538e-131
PART1	7.2177720168777e-133	1.11565762739073	0.357	0.047	1.15780280922735e-128
EYA4	8.33273560769586e-132	1.30539130653213	0.417	0.065	1.33665411883049e-127
CHD7	9.96095054996617e-131	1.69514693129185	0.64	0.165	1.59783607772007e-126
CCDC170	1.3892618102697e-124	1.0780249782062	0.366	0.052	2.22851486985362e-120
CEMIP	6.94027839955872e-122	1.03277563972253	0.363	0.052	1.11329005807321e-117
TCF7L2	7.8480505467238e-121	2.26694829858877	0.74	0.27	1.25890578819996e-116
LINC01301	2.65706788031708e-120	1.17899946726497	0.337	0.046	4.26220258681662e-116
FGF13	3.95206981483216e-120	1.00001386264582	0.289	0.033	6.33951518997226e-116
ADGRL3	6.13146167880514e-119	1.2750128325956	0.391	0.064	9.83547767897133e-115
DANT2	8.64016951699024e-116	1.54628525730261	0.551	0.131	1.3859695922204e-111
PLEKHG4B	1.49173111711683e-114	1.27039918098194	0.446	0.085	2.39288588496711e-110
DAPL1	4.44586507202215e-114	1.51525423639441	0.457	0.091	7.13161216203073e-110
COPG2	6.12028026323301e-113	1.63035590386637	0.537	0.127	9.81754157025206e-109
CDH1	1.52609066156531e-107	1.30652548330645	0.474	0.103	2.44800203021692e-103
ESR1	1.36866049929474e-104	1.6360372490244	0.737	0.262	2.1954683069187e-100
LINC01285	2.40263569290154e-104	1.02264889722067	0.306	0.043	3.85406791498335e-100
PAX8.AS1	3.60775851376566e-104	1.43969960388546	0.771	0.27	5.78720543193149e-100
IGF2BP2	8.58227366761825e-102	1.52283073477571	0.649	0.21	1.37668251902264e-97
MSLN	2.08966665617696e-101	1.49659896696463	0.603	0.178	3.35203428317346e-97
STON2	6.48941658998548e-101	1.05025102983467	0.429	0.086	1.04096731519957e-96
BCAM	8.8484278271863e-100	1.33272764788998	0.563	0.153	1.41937630775895e-95
MAGI1	2.58774155262286e-98	1.41774412670119	0.551	0.148	4.15099622456233e-94
NPAS3	5.64246983401875e-98	1.55634942803649	0.689	0.234	9.05108586074948e-94
PAX8	1.49318494714282e-97	1.41769264214255	0.754	0.269	2.3952179737118e-93
YAP1	3.36398336087019e-97	1.49944766408114	0.62	0.198	5.39616570917187e-93
CHODL	1.38537977263706e-96	1.34828216836475	0.511	0.125	2.22228769328711e-92
HMGA2	4.98914108882267e-96	1.09475880657792	0.406	0.08	8.00308122058045e-92
KCNQ1	8.89897146756814e-96	1.63064006963892	0.697	0.249	1.4274840131126e-91
DCDC2	1.24033731018998e-95	1.1235386952715	0.389	0.075	1.98962507927575e-91
AC006206.2	6.19462215240468e-94	1.13458235071996	0.374	0.071	9.93679339467235e-90
MIR100HG	2.36996164492891e-93	1.58972498136719	0.631	0.207	3.80165547463046e-89
RIC3	1.72148232676282e-91	1.0052286525243	0.283	0.042	2.76142980036023e-87
AC097103.2	3.6353887517149e-91	1.3628805548701	0.646	0.215	5.83152709662587e-87
MECOM	3.63027677203317e-89	1.47610989129733	0.751	0.293	5.82332697001841e-85
PODXL	5.3394911440518e-89	1.35131985945617	0.437	0.104	8.5650777441735e-85
HLA.B	1.00702511567113e-88	-2.17745380816553	0.477	0.835	1.61536898804806e-84
LINC01572	2.35822868193142e-88	1.2294463266475	0.409	0.089	3.7828346286862e-84
PTPN14	1.9050006317531e-86	1.37190575327968	0.597	0.196	3.05581151339516e-82
B2M	4.37818772591766e-85	-2.20093410075739	0.786	0.91	7.02305093114452e-81
FGD4	5.02466038036584e-85	1.37544196539812	0.506	0.138	8.06005771614484e-81
TCEAL2	3.71932810365619e-84	1.07119857608934	0.36	0.071	5.96617421107489e-80
ADGRA3	1.1167190429944e-83	1.20625859592597	0.414	0.096	1.79132901686732e-79
ANKS1B	2.32516684178061e-83	1.01600893223239	0.357	0.071	3.72980013090027e-79
PDE4D	5.53771318819328e-83	1.70082188774623	0.671	0.261	8.88304572518084e-79
PBX1	3.36756752945634e-82	1.33633610724234	0.683	0.267	5.40191507400092e-78
KIAA1217	6.9903537324702e-82	1.37175438799935	0.797	0.369	1.12132264222554e-77
BMP7	9.8711841743727e-82	1.07602599898121	0.391	0.087	1.58343665341112e-77
KCNQ1OT1	4.31368529449207e-79	1.4684561832769	0.677	0.265	6.91958258089473e-75
LGR5	1.42922213940331e-76	1.15127209982128	0.331	0.067	2.29261523381685e-72
ADGRL2	1.83406048631156e-76	1.09479874317792	0.397	0.094	2.94201642609238e-72
RERE	1.90893415817692e-76	1.40857231191516	0.714	0.316	3.0621212831316e-72
SLC19A1	1.02330210922544e-74	1.00072869347823	0.44	0.114	1.64147891340853e-70
AC007906.2	1.76316565746188e-73	1.11400292094936	0.32	0.064	2.8282940311346e-69
WT1	3.36055812939691e-73	1.37051488197794	0.52	0.171	5.39067129536559e-69
SRGAP3	4.82013199715814e-73	1.20062712311852	0.48	0.14	7.73197373664138e-69
WDR11	5.70101539206988e-73	1.1867808256406	0.463	0.131	9.14499879041929e-69
DPH6	1.47352488833003e-72	1.16682233243031	0.406	0.102	2.3636812733702e-68
KRT8	3.42279083215561e-72	1.25296108295837	0.637	0.248	5.49049877386081e-68
RBP1	1.9328656035708e-71	1.25657601589947	0.563	0.194	3.10050971468792e-67
EMX2	1.23863269907776e-69	1.15065658413283	0.551	0.184	1.98689071259063e-65
WFDC2	2.30509204937003e-67	1.09831746153937	0.794	0.362	3.69759815639446e-63
GABPB1.AS1	2.30615820732025e-67	1.38652685196511	0.551	0.198	3.69930838036242e-63
RHPN2	2.73559220688098e-67	1.00065523995667	0.329	0.074	4.38816345905779e-63
AUTS2	5.14543968111106e-67	1.32597750572712	0.671	0.287	8.25379979247025e-63
DLGAP1	6.00590375193177e-67	1.0937390381323	0.469	0.138	9.63407020847375e-63
HLA.C	1.09234491098198e-66	-2.04827243819092	0.231	0.661	1.7522304717062e-62
PCGF3	1.81943856417751e-66	1.37290242097119	0.457	0.141	2.91856140079714e-62
SPINK5	1.02909217215913e-65	1.06149650482683	0.44	0.122	1.65076675336047e-61
GPHN	1.14466050984991e-65	1.09841634792719	0.494	0.155	1.83614992385025e-61
ATP6V1H	4.28991697867848e-64	1.15776160970186	0.469	0.146	6.88145582549815e-60
FANCC	4.97089083922828e-64	1.00216999359357	0.426	0.121	7.97380599520609e-60
BEX2	5.69212916499718e-64	1.24769038902153	0.477	0.155	9.13074439357198e-60
MAML3	1.69764762596761e-63	1.11151130650596	0.466	0.142	2.72319655681464e-59
DNAH14	4.1596761455948e-63	1.11007035260783	0.514	0.174	6.67253650514862e-59
TNNT1	2.61151216413199e-62	1.01438426127653	0.449	0.131	4.18912666248412e-58
SHROOM3	2.88748701884359e-62	1.0504254066294	0.346	0.086	4.631817926927e-58
PARD3	3.25760823080727e-61	1.13479738264792	0.654	0.286	5.22552936303795e-57
TJP1	3.74654995670685e-61	1.20116482300185	0.577	0.228	6.00984078555346e-57
GNGT1	5.46803276266771e-60	1.19062193065653	0.637	0.267	8.77127135459527e-56
CLDN4	3.5160202001989e-59	1.07318847638472	0.557	0.199	5.64004800313905e-55
FTX	4.79820958274072e-59	1.44508823140805	0.72	0.408	7.69680799167439e-55
ERBB4	8.46912237636328e-57	1.72651449975299	0.351	0.095	1.35853192039243e-52
NAALADL2	4.69489911223683e-56	1.29871018765826	0.589	0.246	7.5310876659391e-52
AFDN	5.2552185376326e-56	1.08819583180161	0.491	0.176	8.42989605621645e-52
PIP5K1A	6.57655459812731e-56	1.02389428578276	0.52	0.19	1.0549451230856e-51
ABLIM1	8.0395582014447e-53	1.00912861300804	0.589	0.241	1.28962553109374e-48
MAML2	1.0796527327021e-51	1.0677652107908	0.651	0.307	1.73187094852743e-47
GPC6	8.80826484646953e-51	1.0602296310117	0.457	0.156	1.41293376402218e-46
SOX6	5.68072524361394e-50	1.15029964847964	0.646	0.334	9.11245136328112e-46
KRT18	4.27750906862102e-49	1.11975725059537	0.643	0.298	6.86155229697497e-45
XPR1	1.95158942077229e-47	1.06716769628341	0.48	0.185	3.13054458986084e-43
RPS15	2.19531900180773e-47	-1.07807123165639	0.677	0.846	3.52151121079978e-43
BICD1	2.56534146255546e-47	1.00489517341587	0.631	0.29	4.11506424008521e-43
MACROD2	4.13959745676911e-47	1.01716015210051	0.537	0.211	6.64032828040333e-43
PCMTD1	4.69532661359698e-47	1.09207346258551	0.614	0.306	7.53177342087091e-43
THSD4	1.67869499080693e-46	1.06898645989745	0.549	0.223	2.6927946347534e-42
HSP90AA1	1.77972339604676e-45	1.20270371341593	0.96	0.893	2.85485429959861e-41
C9orf3	1.46380838800236e-44	1.0680264205815	0.537	0.236	2.34809503519459e-40
WWOX	3.24052923633863e-44	1.25473137820305	0.546	0.229	5.1981329480108e-40
SNHG14	3.38076026998798e-43	1.04428370368358	0.614	0.309	5.42307754908771e-39
SPIDR	1.08982506402899e-42	1.15198921676675	0.637	0.347	1.7481883852089e-38
UBE2H	1.61329933126417e-42	1.04377242996375	0.669	0.358	2.58789345728085e-38
LGALS1	1.43578714214382e-41	-2.28420014067413	0.223	0.552	2.3031461547129e-37
HLA.A	1.59503939030886e-40	-1.65880169099799	0.394	0.656	2.55860268599445e-36
CD74	6.92467155902029e-40	-2.32882583102464	0.251	0.58	1.11078656478245e-35
EIF1	8.42382489454338e-40	-1.16228814468578	0.511	0.736	1.3512657513337e-35
UBE2D2	9.82698865233701e-40	1.00072946945326	0.729	0.423	1.57634724972138e-35
HLA.E	1.63309988954519e-38	-1.33687372708494	0.383	0.663	2.61965553281944e-34
FTL	2.33803828073813e-36	-1.37067800468666	0.777	0.856	3.75044720613203e-32
RORA	1.80529577718915e-35	1.02150475034508	0.454	0.194	2.89587495618911e-31
TMSB4X	5.26919407505312e-35	-1.61918833876077	0.789	0.853	8.45231421579271e-31
VIM	4.54887084009893e-34	-1.41279272857772	0.509	0.708	7.29684371460269e-30
ACTB	2.1504569311881e-30	-1.19542754072369	0.76	0.871	3.44954796331883e-26
ITPKC	5.14001980554266e-30	1.2193757027358	0.28	0.094	8.24510577007099e-26
JUNB	2.58389324638376e-28	-1.16741284108757	0.317	0.567	4.14482315652419e-24
IFI27	4.00520746640252e-28	-2.0669082853982	0.2	0.474	6.42475329685628e-24
NNMT	1.06306480049392e-27	-1.76214377932106	0.077	0.351	1.7052622464723e-23
IFI16	4.10716975548081e-26	-1.27215719025219	0.3	0.541	6.58831100476676e-22
MT1E	5.08380370576965e-26	-1.81742050075178	0.057	0.321	8.15492952442509e-22
MT2A	1.11235442075707e-25	-2.24612665620907	0.294	0.512	1.78432772633642e-21
HLA.DRB1	3.25323158502771e-25	-2.28292348062983	0.106	0.368	5.21850878554295e-21
IGKC	5.75047700646149e-25	-5.00460039197198	0.177	0.442	9.22434016606488e-21
SAT1	8.5721593361093e-25	-1.33061144940601	0.391	0.614	1.37506007910529e-20
DCN	9.44801883646419e-24	-3.36873235784159	0.097	0.334	1.51555670155722e-19
SRGN	1.02845896762525e-23	-2.54954507732971	0.049	0.286	1.64975102996767e-19
LAMC2	2.32532405104062e-23	1.02347517462879	0.214	0.072	3.73005231027425e-19
IFI6	1.71091837742556e-22	-1.32293662133421	0.386	0.57	2.74448416922834e-18
PTPRC	1.08321641256007e-21	-2.13372238924267	0.011	0.227	1.73758744738761e-17
IGF2R	4.68885503291902e-21	1.1253014089701	0.514	0.285	7.5213923583054e-17
BST2	1.10414441795035e-20	-1.32139890853699	0.12	0.352	1.77115806083415e-16
RASGEF1B	1.54642405552847e-20	1.03646417231582	0.511	0.28	2.48061882747322e-16
SLC2A3	3.01791250967676e-20	-1.84769260404366	0.097	0.313	4.84103345677249e-16
C1R	5.93114867248536e-20	-1.50071698203504	0.169	0.382	9.51415558553376e-16
HLA.DRA	1.45525721487718e-19	-2.26307555613877	0.18	0.403	2.33437809838448e-15
HLA.DPA1	2.17223315753187e-19	-1.98527636588112	0.074	0.291	3.48447920799688e-15
HLA.F	3.75795137150872e-19	-1.07041449986968	0.063	0.274	6.02812979503714e-15
MGP	2.10932910084832e-18	-2.88617369253511	0.1	0.301	3.38357481067078e-14
PFN1	7.30417189811548e-18	-1.21413773512617	0.3	0.475	1.1716622141767e-13
OAZ1	8.7870659017242e-18	-1.01024666214898	0.314	0.493	1.40953324129558e-13
TIMP1	1.55742388914437e-17	-1.33286613926383	0.337	0.509	2.49826366057649e-13
HLA.DPB1	2.03505494277197e-17	-1.84133541218307	0.091	0.293	3.26443163370052e-13
LUM	2.25825020249146e-17	-2.52435440677343	0.054	0.242	3.62245914981655e-13
BGN	2.95319692095243e-17	-1.41497472905369	0.071	0.262	4.7372231808998e-13
TSC22D3	3.0243055932707e-17	-1.18652588502258	0.157	0.359	4.85128860216553e-13
LAMA3	4.14086514991676e-17	1.00430016635424	0.177	0.063	6.64236178698148e-13
DBI	4.15317713203673e-17	-1.02177361549371	0.186	0.388	6.66211143750012e-13
C12orf60	7.49767409685969e-17	-2.87962154366026	0.123	0.31	1.20270190187726e-12
VCAN	1.12778731904564e-16	-1.89705020021564	0.069	0.255	1.80908363848111e-12
RGS1	2.10854616747763e-16	-2.73258203763965	0.034	0.211	3.38231890725087e-12
HLA.DRB5	7.04201663073801e-16	-1.38966754585153	0.054	0.233	1.12960988773668e-11
EPSTI1	2.19756047875022e-15	-1.11338344047183	0.063	0.242	3.52510676396323e-11
SERPINE1	4.67532676892574e-15	-2.36887309035367	0.043	0.209	7.49969167003379e-11
C1S	1.09638205365362e-14	-1.40525544595681	0.206	0.365	1.75870645226577e-10
CTSS	1.14202626057213e-14	-1.21202589695531	0.037	0.2	1.83192432458376e-10
COL6A3	1.51986618945536e-14	-1.80282458921803	0.08	0.248	2.43801735450535e-10
RGS2	1.75953389089048e-14	-1.51264115693223	0.06	0.231	2.82246831437741e-10
ARHGDIB	2.07644520320931e-14	-1.19305493064186	0.023	0.178	3.33082575046806e-10
COL5A2	2.62044938451853e-14	-1.66397019081866	0.123	0.288	4.20346285770617e-10
BIRC3	3.62382795378012e-14	-1.36332881506308	0.037	0.198	5.8129824206587e-10
ZEB2	4.39209830322778e-14	-1.03661610114957	0.023	0.178	7.04536488820768e-10
PCOLCE	5.58594232126122e-14	-1.21045913693772	0.109	0.274	8.96041007753513e-10
TXNIP	6.01018300220731e-14	-1.30528408425088	0.26	0.428	9.64093455384074e-10
PRRX1	8.87049212381068e-14	-1.06795130560001	0.043	0.204	1.42291564158047e-09
SPARCL1	1.13409387937613e-13	-2.46172339920389	0.094	0.253	1.81919999190726e-09
RPL8	1.29454916431728e-13	-1.37433935370599	0.751	0.805	2.07658631448135e-09
SPARC	2.80815908422894e-13	-2.72229500966624	0.34	0.437	4.50456798701164e-09
MEF2C	2.87116399574906e-13	-1.27920852936794	0.049	0.2	4.60563416558107e-09
SH3BGRL3	4.82146716856378e-13	-1.00218546895429	0.189	0.348	7.73411548509317e-09
IGHG3	5.94672719599759e-13	-4.08445766598706	0.04	0.19	9.53914509509974e-09
CD44	7.51131187995285e-13	-1.13273972722277	0.06	0.213	1.20488953866324e-08
IGHG4	8.07854195001749e-13	-3.94061189748894	0.037	0.186	1.29587891420231e-08
CTSK	9.25867118092321e-13	-1.33876845096151	0.066	0.218	1.48518344413189e-08
COL1A2	1.07258486997904e-12	-3.48857180634804	0.389	0.473	1.72053338993338e-08
CFH	1.07572063980114e-12	-1.1397427034067	0.091	0.247	1.72556347830501e-08
COL1A1	1.10690853576121e-12	-3.32160498585325	0.249	0.373	1.77559198221456e-08
CST3	1.15731323001242e-12	-1.34399344085321	0.529	0.59	1.85644615226292e-08
THBS2	1.55028304618734e-12	-1.30933433797771	0.037	0.178	2.4868090343891e-08
RARRES1	2.11348587859018e-12	-1.03575483936648	0.063	0.223	3.39024269784651e-08
LAPTM5	2.80565331555796e-12	-1.14613072361092	0.017	0.15	4.50054848348653e-08
GPNMB	2.91776526350286e-12	-1.04532630670643	0.046	0.191	4.68038725918494e-08
HLA.DQA1	3.80144047107996e-12	-1.33472130530051	0.026	0.162	6.09789065965936e-08
ISG15	8.68012831860721e-12	-1.19261132816097	0.24	0.39	1.39237938358778e-07
CD69	1.11869176326404e-11	-1.58212674830835	0.009	0.131	1.79449345745185e-07
CTHRC1	1.54645553446527e-11	-1.20823211054517	0.057	0.198	2.48066932283574e-07
CCDC80	1.79228401852405e-11	-2.06110367311576	0.174	0.309	2.87500279411443e-07
FYB1	1.85363131258397e-11	-1.57914544683543	0.031	0.16	2.97340998851595e-07
CD52	2.32322094286688e-11	-1.31027949116541	0.011	0.133	3.72667871445276e-07
LY6E	3.57779246002525e-11	-1.21368473367266	0.143	0.287	5.7391368851265e-07
POSTN	4.1790697414664e-11	-1.89445946038454	0.04	0.171	6.70364577228626e-07
NAMPT	4.36297770625925e-11	-1.32665237885141	0.223	0.356	6.99865253861046e-07
MT1X	4.60373168257742e-11	-1.18879792736108	0.094	0.235	7.38484599202243e-07
ISLR	7.05848120063792e-11	-1.05390906119756	0.08	0.216	1.13225096939433e-06
FN1	7.24184767947423e-11	-1.66477127255906	0.291	0.412	1.16166478626446e-06
PDLIM3	7.77081641711517e-11	-1.36547151496431	0.043	0.17	1.24651666146945e-06
AEBP1	3.0992828920294e-10	-1.40302134887596	0.151	0.279	4.97155968710437e-06
C3	4.46025650158256e-10	-1.39904760073684	0.186	0.326	7.15469745418858e-06
BX322234.1	7.61928703603802e-10	-1.14311735629377	0.051	0.17	1.22220983345086e-05
IGHG1	1.25969295001059e-09	-4.47104568351995	0.157	0.294	2.02067346111199e-05
ACTA2	2.71138944078476e-09	-1.05994627255579	0.023	0.129	4.34933980196284e-05
FBLN1	4.3906910685862e-09	-1.0089230703674	0.097	0.218	7.04310754311912e-05
CXCR4	4.46671278004288e-09	-1.1501664417411	0.083	0.2	7.16505397046679e-05
SGK1	9.36199361960654e-09	-1.14760554765714	0.069	0.181	0.000150175739652109
JCHAIN	1.46643724983836e-08	-2.57378932335893	0.014	0.108	0.000235231199246571
COL14A1	1.62559078937974e-08	-1.301076599555	0.106	0.221	0.000260761018524404
IGLC2	3.42687360389725e-08	-3.51607863981697	0.057	0.166	0.000549704794801158
CCL5	5.93736408740803e-08	-2.40603137776499	0.017	0.105	0.000952412573261121
COL3A1	6.01911369748636e-08	-3.09617041301048	0.334	0.392	0.000965526028213788
ENAM	9.43578403013945e-08	-2.48376420866671	0.017	0.104	0.00151359411627467
IGLC3	1.25535717996289e-07	-3.26490417439915	0.023	0.112	0.00201371845237846
COL6A1	1.67952396206165e-07	-1.07320778229734	0.146	0.247	0.0026941243875431
NR4A2	4.72570555560903e-07	-1.13036205077559	0.237	0.329	0.00758050428175244
CRISPLD2	5.81239273050027e-07	-1.14399672088803	0.091	0.186	0.00932365917899548
SFRP2	1.05220639981242e-06	-1.94560491872742	0.057	0.145	0.016878442859391
