# Supplementary material for: Establishment of an ovarian cancer omentum metastasis-related prognostic model by integrated analysis of scRNA-seq and bulk RNA-seq
Source: J Ovarian Res. 2022 Nov 23;15:123. doi: 10.1186/s13048-022-01059-0 (PMC9686070; doi:10.1186/s13048-022-01059-0)
Supplement: Supplementary file 12 — Additional file 12. [file 13048_2022_1059_MOESM12_ESM.txt]

Gene	p_val	avg_log2FC	pct.1	pct.2	p_val_adj
BEX1	3.0173532307385e-45	1.9678765926685	0.303	0.057	4.84013631742763e-41
B2M	1.65853046336901e-37	-1.88915683977446	0.697	0.91	2.66044871629023e-33
HLA.B	9.09833405797416e-37	-1.83866404249905	0.41	0.83	1.45946376623963e-32
HLA.C	6.50269018032578e-28	-1.5700752044646	0.208	0.654	1.04309653182606e-23
AC024230.1	1.80496439220221e-27	1.57217182015498	0.562	0.253	2.89534338153157e-23
ACTB	4.40944549751287e-24	-1.472790443695	0.612	0.872	7.07319152256039e-20
HLA.A	2.74563323366865e-23	-1.46211471749275	0.242	0.654	4.40427027012788e-19
LGALS1	2.84810409670429e-23	-2.23047663035153	0.169	0.547	4.56864378152335e-19
TMSB4X	5.1944998024608e-20	-1.55458182549633	0.68	0.853	8.33249713312737e-16
TCF7L2	3.26343794093756e-19	1.43071730048451	0.517	0.282	5.23488080105794e-15
IFI16	5.14481559587494e-19	-1.31198410198525	0.18	0.539	8.25279869734299e-15
JUNB	4.17712396326958e-18	-1.10286148523417	0.191	0.565	6.70052454948074e-14
DUSP1	8.05196502755851e-17	-1.25147380920681	0.309	0.637	1.29161571007066e-12
CST3	2.86977285040827e-16	-1.57304278607368	0.275	0.593	4.6034026293399e-12
NNMT	6.27913228912614e-16	-1.64840704490071	0.051	0.347	1.00723561049872e-11
FTL	9.86014145149879e-16	-1.09931080087141	0.663	0.857	1.58166529023492e-11
WFDC2	2.18656933783272e-15	1.02136979820242	0.618	0.373	3.50747587481746e-11
DBI	7.9980596113925e-15	-1.11394392793549	0.084	0.386	1.28296874226347e-10
ZFP36	1.52415445236614e-14	-1.13119299847119	0.27	0.585	2.44489615704052e-10
TSC22D3	3.2531699210996e-14	-1.25897229185838	0.073	0.357	5.21840987043588e-10
MT2A	3.64330376939908e-14	-1.82622185706813	0.219	0.51	5.84422357649306e-10
MGP	5.44366411144525e-14	-3.00651105703337	0.039	0.298	8.73218160116933e-10
ITGB1	7.41738832956536e-14	-1.00252971058079	0.174	0.484	1.18982326194558e-09
PFN1	1.44952607416936e-13	-1.11063725642065	0.169	0.474	2.32518477557506e-09
TIMP2	1.9551958957833e-13	-1.22628229575771	0.062	0.333	3.13632973642600e-09
C12orf60	2.20519069643708e-13	-2.98542827019584	0.056	0.308	3.53734639615472e-09
PCOLCE	2.23451313365512e-13	-1.38656517551744	0.022	0.272	3.58438251769617e-09
C1R	3.1849890041743e-13	-1.31344543538406	0.107	0.38	5.10904086159599e-09
ISG15	3.83657353504451e-13	-1.24014342536126	0.107	0.39	6.1542476075649e-09
IFI6	3.86433137690032e-13	-1.10893932919123	0.275	0.568	6.1987739616858e-09
SLC2A3	5.32837582503973e-13	-1.70371603763391	0.056	0.31	8.54724766094623e-09
BST2	5.86288984168021e-13	-1.14277657586764	0.079	0.349	9.40466159503923e-09
SRGN	2.19318810788794e-12	-2.28519761055009	0.045	0.282	3.51809304386305e-08
MECOM	2.65478289724105e-12	1.16413210390057	0.506	0.305	4.25853724546437e-08
C1S	3.01724306549906e-12	-1.2368056032092	0.101	0.365	4.83995960136704e-08
CD74	4.27060922724985e-12	-1.42143455352433	0.303	0.573	6.85048426143149e-08
MT1E	7.83830291362244e-12	-1.08219757842667	0.067	0.316	1.25734217037418e-07
SPARC	1.228610538346e-11	-2.53725034319859	0.219	0.438	1.97081416456082e-07
BGN	1.77860520804721e-11	-1.33279115319061	0.034	0.259	2.85306061422853e-07
TIMP1	8.56183729537149e-11	-1.00790350663603	0.225	0.508	1.37340432055054e-06
AC022217.3	1.06271945495298e-10	-1.03559251047664	0.348	0.59	1.70470827769008e-06
LIMA1	1.08057609289554e-10	-1.08732050907512	0.073	0.301	1.73335211061374e-06
TXNIP	1.17761632426367e-10	-1.17659062662819	0.174	0.427	1.88901434575135e-06
IFI27	1.30864366283131e-10	-1.4740985561075	0.236	0.469	2.09919529954771e-06
CTSK	1.41535682083116e-10	-1.47675924492748	0.017	0.216	2.27037387629527e-06
LY6E	1.45444792836171e-10	-1.22402797127838	0.062	0.286	2.33307992188501e-06
DCN	2.09490763812717e-10	-2.86629635537384	0.124	0.329	3.36044134231979e-06
STK17B	2.74464539716556e-10	-1.09284145163221	0.067	0.29	4.40268568159328e-06
RMST	3.49951728780076e-10	1.143370339686	0.191	0.072	5.6135756813612e-06
RPL8	3.72245140942088e-10	-1.3039394625503	0.562	0.807	5.97118430585203e-06
PTPRC	4.53772957444997e-10	-1.87770819744256	0.028	0.223	7.27897201037519e-06
SERPINE1	4.68506566732306e-10	-2.38979180324693	0.017	0.207	7.51531383695293e-06
BEX2	6.08915815404789e-10	1.37794182451496	0.303	0.164	9.76761859490823e-06
ESR1	1.11874563534971e-09	1.08645253315641	0.444	0.276	1.79457987366447e-05
SPARCL1	1.2394487394275e-09	-2.31979092002063	0.056	0.25	1.98819972291566e-05
PRRX1	1.39804882942313e-09	-1.15111256725803	0.017	0.202	2.24261012727765e-05
GPNMB	2.1530843129226e-09	-1.13933979507517	0.011	0.189	3.45376254635914e-05
ZFAS1	2.33248993512893e-09	1.13297406825779	0.579	0.498	3.74154710494032e-05
FBLN1	2.37757227225403e-09	-1.03498080264938	0.028	0.217	3.81386368192269e-05
HLA.DRA	3.77682550365892e-09	-1.66457204218562	0.174	0.399	6.05840579041927e-05
NAMPT	5.30581663568985e-09	-1.01118902663862	0.135	0.356	8.51106046531009e-05
COL3A1	6.45563199783943e-09	-3.01022115351751	0.208	0.393	0.000103554792877342
ISLR	7.77305006736435e-09	-1.0669084960314	0.034	0.215	0.000124687496130592
AEBP1	7.93099283523242e-09	-1.35924695629655	0.084	0.278	0.000127221056069963
VCAN	8.29170368537267e-09	-1.72065691027223	0.067	0.252	0.000133007218817063
THBS2	8.92876142997438e-09	-1.31140657823699	0.011	0.176	0.000143226262098219
NPAS3	9.18312125758316e-09	1.15344669605243	0.399	0.247	0.000147306448092892
CFH	1.17272633060223e-08	-1.00570148814493	0.056	0.245	0.000188117030691903
LUM	1.2827714688176e-08	-2.22710069164427	0.062	0.239	0.000205769371313032
RGS2	1.32979106076175e-08	-1.46348666496721	0.051	0.228	0.000213311784056792
HLA.DPB1	1.81134337796219e-08	-1.57324562342948	0.096	0.289	0.000290557591258916
COL5A2	2.01811920964233e-08	-1.48210760183283	0.101	0.285	0.000323726502418727
MT1X	2.022055303089e-08	-1.11087628943214	0.051	0.234	0.000324357891168506
BX322234.1	2.47292372400911e-08	-1.18513047590092	0.011	0.169	0.000396681694568302
CCDC80	2.77751538298582e-08	-1.7695113701005	0.118	0.307	0.000445541242584755
COL1A2	2.94022504027548e-08	-3.04657976835405	0.298	0.473	0.00047164149871059
CXCR4	3.0624843950928e-08	-1.22971954845169	0.034	0.199	0.000491253121816836
COL6A1	4.50794007686009e-08	-1.03532608634369	0.067	0.246	0.000723118667729128
HLA.DRB1	4.77649788634374e-08	-1.4838282632993	0.157	0.362	0.000766198025948399
PTN	5.0695722957598e-08	-1.399649484424	0.017	0.172	0.00081321009196283
THBS1	6.8983716310167e-08	-1.36297155884317	0.039	0.203	0.00110656779333139
A2M	7.59319502612543e-08	-1.4359983994597	0.056	0.223	0.00121802441414078
UBE2D2	8.39359622689765e-08	1.0609042791724	0.534	0.432	0.00134641677075665
RGS1	9.67164838961187e-08	-2.57237612001584	0.051	0.208	0.00155142911817764
FN1	9.9091951814431e-08	-1.1574519445951	0.208	0.412	0.00158953399905529
TIMP3	1.02344963667589e-07	-1.56358467128157	0.084	0.26	0.00164171556219179
HLA.DRB5	1.55281816118995e-07	-1.09627417495245	0.062	0.23	0.00249087561236479
COL1A1	2.02482073606591e-07	-2.99614324942486	0.213	0.372	0.00324801494272333
LCP1	3.36570927729613e-07	-1.05616010830938	0.017	0.155	0.00539893425171071
CTHRC1	3.39010346263063e-07	-1.21744909579639	0.045	0.196	0.0054380649644058
CTSS	3.83914864269767e-07	-1.03092435646148	0.045	0.197	0.00615837833775133
CLDN16	5.45454455155118e-07	1.10316040210186	0.135	0.052	0.00874963491514325
CRISPLD2	6.39953170540102e-07	-1.10841646610285	0.039	0.186	0.0102654888086338
CD52	7.4997709462814e-07	-1.34814802517703	0.006	0.131	0.01203038257493
CYR61	1.02906831853153e-06	-1.16730247081662	0.247	0.423	0.0165072848975642
COL6A3	1.46228163918978e-06	-1.24990864755687	0.09	0.244	0.0234564597742432
PDLIM3	2.23275664377578e-06	-1.13476180736739	0.034	0.168	0.0358156493228073
EPDR1	2.28751648749908e-06	-1.5203020268091	0.011	0.131	0.0366940519759727
