# Supplementary material for: Establishment of an ovarian cancer omentum metastasis-related prognostic model by integrated analysis of scRNA-seq and bulk RNA-seq
Source: J Ovarian Res. 2022 Nov 23;15:123. doi: 10.1186/s13048-022-01059-0 (PMC9686070; doi:10.1186/s13048-022-01059-0)
Supplement: Supplementary file 13 — Additional file 13. [file 13048_2022_1059_MOESM13_ESM.txt]

Gene	p_val	avg_log2FC	pct.1	pct.2	p_val_adj
AK2	0	1.3679276737179	0.524	0.12	0
SLC25A5	0	1.26870391072947	0.692	0.281	0
CD9	0	1.25816029411261	0.72	0.291	0
VIM	0	-2.05603242233024	0.451	0.787	0
CP	0	1.75347775597292	0.561	0.09	0
GSTP1	0	1.30762682662426	0.839	0.533	0
DSP	0	1.85141228028565	0.662	0.129	0
WFDC2	0	2.33259686735986	0.838	0.217	0
LAPTM4B	0	1.36289659863433	0.566	0.145	0
SQLE	0	1.229794188531	0.438	0.082	0
TNNT1	0	1.20730988897089	0.409	0.049	0
HSPB1	0	1.6386054797169	0.814	0.383	0
FOLR1	0	1.24738871833485	0.426	0.053	0
KRT18	0	1.14146107701719	0.622	0.202	0
SPARC	0	-3.97796487945353	0.117	0.545	0
EPCAM	0	2.51771312108979	0.838	0.124	0
SLPI	0	1.17317376098316	0.597	0.163	0
SCGB2A1	0	2.3384665128892	0.403	0.04	0
MT1G	0	1.46664754276692	0.293	0.019	0
PAX8	0	1.12709619663454	0.625	0.168	0
ECHS1	0	1.02135130445158	0.568	0.171	0
BST2	0	1.85213153913718	0.702	0.219	0
LSM4	0	1.16158166895176	0.49	0.131	0
UBE2D2	0	1.32364413516804	0.742	0.327	0
EHF	0	1.30508438091792	0.4	0.031	0
KRT7	0	1.49179653011597	0.475	0.052	0
COX5B	0	1.30620265629254	0.828	0.468	0
MAL2	0	1.1863283098631	0.428	0.034	0
NDUFB9	0	1.5323139193077	0.751	0.317	0
SLC39A4	0	1.66812644433696	0.44	0.043	0
CDKN2A	0	2.08821134798162	0.524	0.03	0
NDUFC2	0	1.43553104099156	0.65	0.199	0
ATP5G3	0	1.66912114008812	0.832	0.435	0
DEPTOR	0	1.20536214099469	0.399	0.075	0
C14orf2	0	1.4505251948931	0.78	0.382	0
SLC34A2	0	1.32548024155763	0.378	0.021	0
KRTCAP3	0	1.13923893128412	0.386	0.039	0
LY6E	0	2.04411820020553	0.584	0.176	0
VPS28	0	1.17278269712728	0.537	0.158	0
PPP1R16A	0	1.18331403724717	0.411	0.044	0
RPL8	0	2.5301148589147	0.921	0.762	0
ASRGL1	0	1.93756849709561	0.525	0.053	0
ELF3	0	2.46672377160364	0.725	0.064	0
COX6C	0	1.36372431333346	0.858	0.605	0
CLDN3	0	2.20531172316621	0.656	0.056	0
BTNL9	0	1.64842655002289	0.416	0.026	0
IFI27	0	2.50710074227296	0.863	0.325	0
SPINT2	0	1.22889864018757	0.706	0.236	0
UQCRFS1	0	1.58928144260336	0.651	0.232	0
KLK7	0	1.35759846507967	0.4	0.04	0
UGT2B7	0	1.71206017091096	0.497	0.083	0
KRT19	0	1.57669397903023	0.584	0.096	0
MRPL13	0	1.25362555524358	0.562	0.142	0
UQCRH	0	1.59736787933672	0.76	0.262	0
GRINA	0	1.15882084433749	0.454	0.112	0
CYC1	0	2.21090865353069	0.568	0.119	0
PUF60	0	1.294792369436	0.491	0.102	0
MUC16	0	1.7396987519067	0.45	0.043	0
CLDN7	0	1.17036255463363	0.385	0.016	0
C8orf33	0	1.26099371341191	0.503	0.102	0
TACSTD2	0	1.45435156634329	0.35	0.025	0
TNFAIP2	0	1.83464386687936	0.679	0.162	0
MUC1	0	1.69292983629329	0.571	0.081	0
CLDN4	0	1.57737236290401	0.595	0.078	0
S100A13	0	1.55224781981995	0.701	0.214	0
PAX8.AS1	0	1.14718875526233	0.61	0.175	0
S100A14	0	1.74057683112577	0.409	0.013	0
S100A6	0	1.57370426593177	0.933	0.727	0
MT.CO3	0	1.26014800355081	0.94	0.92	0
TSTD1	0	1.0972490269764	0.533	0.134	0
ATP5J2	0	1.79043628694086	0.605	0.197	0
AC022217.3	0	-1.96106583864356	0.328	0.676	0
LINC00621	0	2.29196833019544	0.457	0.094	0
C1orf186	0	2.28632156557277	0.814	0.173	0
CD24	0	2.00720705784074	0.628	0.06	0
CHCHD10	1.46151751522914e-304	1.09411951223379	0.355	0.06	2.34442024617907e-300
COL3A1	5.27526093833185e-302	-4.60159894420415	0.099	0.491	8.46204607117812e-298
MAL	3.70431603307948e-300	1.07638651274777	0.287	0.032	5.94209334866279e-296
FDFT1	3.37426313981261e-298	1.07932745940609	0.469	0.119	5.41265550257341e-294
AL357507.1	1.02252051818278e-295	1.48399811956048	0.32	0.047	1.64022516321699e-291
PRKCI	3.94000553331169e-292	1.18604938316054	0.596	0.214	6.32016287598529e-288
CHI3L1	3.14841801057714e-290	1.13833832125747	0.423	0.095	5.05037733076679e-286
FAM162A	1.21797323922528e-283	1.09102339220742	0.573	0.195	1.95375087304127e-279
COX7B	3.9051688321084e-281	1.19032291972887	0.69	0.327	6.26428132358509e-277
SEM1	1.32973403944266e-277	1.24862966113842	0.773	0.437	2.13302637266997e-273
ATP5I	7.15756307388347e-277	1.1309668739735	0.663	0.292	1.14814469268165e-272
EYA2	9.20445626008923e-273	1.21490273826118	0.346	0.064	1.47648682868091e-268
NDUFA1	1.04720720735581e-271	1.13076978210477	0.754	0.407	1.67982508131946e-267
SLC2A3	9.57742060650757e-268	-2.34592602809614	0.031	0.401	1.53631403948988e-263
DCN	2.64234223394218e-265	-3.95877748199844	0.056	0.42	4.23858117746665e-261
FAM60A	8.51110214425833e-263	1.02859222527648	0.53	0.169	1.36526589496048e-258
AC011483.2	7.13316954301474e-258	1.15654287644878	0.325	0.06	1.14423172639499e-253
SSBP1	1.91057028969475e-257	1.13433498805502	0.647	0.282	3.06474580169935e-253
ATPIF1	2.15377529926123e-257	1.08189812743542	0.677	0.315	3.45487095754494e-253
HSPE1	4.61938643109762e-256	1.52069166390073	0.73	0.397	7.4099577741237e-252
BNIP3	2.18127036209352e-255	1.41525277592319	0.407	0.106	3.49897578783422e-251
FN1	1.07548916446095e-254	-3.06009774902184	0.148	0.499	1.72519216871181e-250
RPL21	2.34236914736436e-252	-1.21977058216514	0.562	0.798	3.75739434928716e-248
URI1	2.47142769713353e-251	1.36071092292435	0.547	0.214	3.9644171689719e-247
NDUFS5	1.38238795404175e-247	1.02458848962198	0.725	0.377	2.21748851707838e-243
MGP	3.24409952804417e-247	-3.60637235825022	0.036	0.383	5.20386005293566e-243
LINC00969	5.81015646053029e-247	1.02678868858577	0.516	0.17	9.32007197833664e-243
AC100778.4	1.07670867349787e-246	-1.10566567143349	0.532	0.833	1.72714838315794e-242
CKS2	1.19861475216146e-242	1.14953942425377	0.442	0.129	1.92269792394219e-238
C12orf60	1.6479930778732e-242	-3.68245699728879	0.05	0.392	2.6435456962164e-238
ATP5J	7.88157387735315e-240	1.0496065905841	0.739	0.405	1.26428326566622e-235
ENO1	9.81364135580848e-236	1.05432712828898	0.768	0.426	1.57420620988524e-231
MMP7	4.94425491452078e-235	1.72912664732987	0.211	0.02	7.93107930838279e-231
COX8A	9.44160578753169e-233	1.06832215767065	0.736	0.413	1.51452798437796e-228
PNOC	2.76677488871819e-231	1.07827137878723	0.228	0.027	4.43818359899285e-227
ESR1	5.22228893546407e-231	1.20213501761997	0.526	0.192	8.37707368137791e-227
UCHL1	3.17320556473145e-230	1.16286089193736	0.376	0.1	5.09013904638572e-226
CCND2	1.60187728332266e-229	-1.62976492526887	0.027	0.362	2.56957135017788e-225
FAAH2	9.60682932120849e-229	1.13583135731906	0.364	0.09	1.54103149141505e-224
TIMP2	2.79646230163524e-227	-1.79166023860478	0.082	0.414	4.4858051780531e-223
COL1A2	9.83366776421298e-225	-4.32203159001739	0.262	0.542	1.5774186460574e-220
AEBP1	1.68253525915342e-220	-2.08272881949264	0.036	0.357	2.69895480920801e-216
INF2	7.32940207902073e-217	1.02442591282271	0.332	0.079	1.17570938749572e-212
RAD21	2.7826895505298e-216	1.00725762158522	0.674	0.335	4.46371230800485e-212
COL1A1	2.73126324231325e-212	-4.09091005443474	0.144	0.447	4.38121936699468e-208
FOS	2.75420025790409e-206	-1.19538708670939	0.749	0.839	4.41801263370395e-202
MT.ND6	3.16070304759309e-205	1.10809332421023	0.898	0.796	5.07008375864407e-201
C8orf4	6.10095399449628e-205	1.15022519882614	0.286	0.058	9.78654030257148e-201
VCAN	5.12210598382324e-204	-2.41847895870999	0.025	0.327	8.21637020865086e-200
TPRG1	1.01209720489099e-199	1.12811177043403	0.344	0.092	1.62350512636564e-195
NDRG1	1.32168066541413e-199	1.25816299315978	0.444	0.153	2.1201079553908e-195
BGN	1.14904879297386e-198	-1.82945476706884	0.036	0.332	1.84318916880937e-194
TNFSF10	4.97248308594024e-196	1.29780367316048	0.514	0.207	7.97636011815674e-192
LUM	1.11840684575405e-192	-3.0152300305724	0.023	0.309	1.79403642127407e-188
TPI1	8.56159686129406e-188	1.36119971187727	0.636	0.342	1.37336575252018e-183
NDUFB2	9.22972347692043e-187	1.15512291299672	0.687	0.394	1.48053994293281e-182
USP53	8.16616126489719e-186	1.08442373556096	0.38	0.119	1.30993392850216e-181
H2AFZ	1.89689653405731e-183	1.33002372756201	0.504	0.215	3.04281173028134e-179
COL5A2	3.75033120956215e-182	-2.15287283767324	0.072	0.355	6.01590629325864e-178
CCDC80	1.18822454073281e-178	-2.68549348343281	0.097	0.376	1.90603098578951e-174
PRRX1	3.6525547010373e-174	-1.60927027717919	0.007	0.265	5.85906299593393e-170
SRGN	4.94311644142674e-174	-2.64283692322173	0.073	0.35	7.92925308369263e-170
COL6A3	3.98306679355737e-171	-2.28855663967408	0.044	0.311	6.38923744354538e-167
DDX5	1.27218525942207e-170	-1.06051278927541	0.575	0.723	2.04071237463894e-166
UQCRQ	1.46217128350707e-170	1.03298884637014	0.715	0.44	2.34546895587369e-166
ALDOA	2.30795911180904e-170	1.0261347046004	0.669	0.385	3.70219721125289e-166
COL6A1	3.30152104610228e-169	-1.70943072881367	0.046	0.312	5.29596991005267e-165
MEIS1	7.5411402530878e-168	1.10033549818206	0.579	0.28	1.20967430799781e-163
PCOLCE	1.23275691778137e-164	-1.6274261259188	0.072	0.336	1.97746537181309e-160
CTSK	2.24798663598101e-164	-1.748746684804	0.023	0.278	3.60599536277714e-160
CAVIN1	3.02702742598897e-164	-1.62284283306226	0.115	0.383	4.85565469402891e-160
CENPF	4.01283723592522e-163	1.28283194428821	0.277	0.071	6.43699221014765e-159
ACTB	9.57177505164844e-163	-1.1557403587088	0.827	0.881	1.53540843603493e-158
ID2	8.24402950450753e-161	-1.95617099635082	0.141	0.407	1.32242477281805e-156
RGS2	1.49387050833997e-159	-2.04560449740751	0.037	0.29	2.39631768242814e-155
LAMB1	2.5944360226944e-158	-1.53542851793052	0.063	0.321	4.16173482400409e-154
ERCC1	1.52509232774395e-155	-1.2414507049428	0.517	0.69	2.44640060293406e-151
SPARCL1	3.44245006611024e-153	-2.92336429458324	0.063	0.311	5.52203415104743e-149
COL8A1	2.6313966786799e-151	-2.03240741499718	0.047	0.291	4.22102341227043e-147
COL6A2	4.95502130849898e-147	-1.35982332984941	0.031	0.268	7.94834968096322e-143
CALD1	6.21894004892321e-146	-2.10408766123505	0.409	0.561	9.97580173247772e-142
CFH	2.92669011856212e-145	-1.53421330747796	0.061	0.304	4.69470361918549e-141
MMP2	4.31588910053124e-145	-1.27677065570246	0.01	0.234	6.92311770616216e-141
CLNS1A	8.97121996502528e-145	1.06034164120736	0.429	0.176	1.43907339458971e-140
CDH11	4.41187675223407e-144	-1.38196370604571	0.011	0.236	7.07709149825867e-140
SERPINE1	9.45470711314956e-142	-2.73054688284842	0.033	0.263	1.51662956802032e-137
PTPRC	3.80325854702582e-137	-2.21759012225261	0.05	0.279	6.10080703528412e-133
RHOBTB3	1.4923672701791e-130	-1.10392945233455	0.04	0.258	2.39390633809429e-126
ZEB2	1.65479995777745e-129	-1.32881296555577	0.018	0.226	2.65446461227081e-125
THBS2	1.75190877283537e-129	-1.59434327335066	0.019	0.227	2.81023686250521e-125
TIMP3	2.05231929285255e-129	-2.13620762451595	0.088	0.316	3.29212537766478e-125
TCF4	3.36002429606873e-129	-1.46283702800376	0.148	0.377	5.38981497332385e-125
MEF2C	2.30939481905966e-128	-1.51612934974359	0.035	0.25	3.7045002292536e-124
COL5A1	1.42106159792772e-126	-1.34246173149898	0.026	0.234	2.27952490923585e-122
NPAS3	3.58840564174042e-126	1.28953076958776	0.426	0.188	5.7561614899158e-122
IGFBP7	5.21599727572731e-125	-2.1072932278555	0.073	0.292	8.36698122999418e-121
FMOD	7.13272816866441e-124	-1.64562783168034	0.044	0.255	1.14416092553546e-119
FOSB	9.86183441222837e-124	-1.20197616384895	0.491	0.64	1.58193685806555e-119
POSTN	2.40064778872455e-123	-2.41227146109458	0.018	0.218	3.85087911789306e-119
ISLR	9.36946966855828e-122	-1.44616339962059	0.054	0.266	1.50295662953343e-117
CELF2	9.75422723709947e-121	-1.27985467075633	0.037	0.245	1.56467559110313e-116
PTGIS	1.20621117551882e-119	-1.23478904134283	0.021	0.22	1.93488334664974e-115
NEAT1	1.97911610207548e-119	1.13360399384473	0.799	0.607	3.17470013933928e-115
NR4A2	9.7937389945148e-118	-1.69964426156746	0.165	0.382	1.57101367211012e-113
CRYAB	7.01423888896618e-116	1.15464786364052	0.339	0.141	1.12515406017906e-111
PDLIM3	8.50680337420905e-115	-1.69830671425192	0.023	0.216	1.36457632925687e-110
LIMA1	1.28143386188983e-114	-1.47014684887592	0.142	0.351	2.05554805785748e-110
GEM	2.98138386132322e-114	-1.3656411069079	0.025	0.218	4.78243785194858e-110
RGS1	6.3261691527765e-114	-2.99097722406655	0.057	0.256	1.01478079379688e-109
SFRP2	2.01594805832584e-112	-2.529028279762	0.008	0.188	3.23378228036047e-108
MAF	3.25562707030892e-112	-1.16234788925934	0.014	0.198	5.22235138348255e-108
GLRX	1.05623383696648e-111	-1.0113682879507	0.043	0.239	1.69430469787793e-107
BX322234.1	4.80001061357434e-111	-1.42519842725634	0.026	0.214	7.6996970252346e-107
RPS3	8.97120371465261e-110	1.39364760142113	0.928	0.882	1.43907078786742e-105
CRISPLD2	4.7126707084471e-109	-1.56944039949084	0.041	0.232	7.55959508341999e-105
HTRA1	1.08234846437218e-108	-1.14291497601339	0.025	0.211	1.73619517169942e-104
CTHRC1	1.60547311971469e-108	-1.59921917466364	0.05	0.243	2.57533943133434e-104
FSTL1	2.33351195793698e-108	-1.11095394036051	0.053	0.25	3.74318653172672e-104
SERPINF1	5.64677595481071e-107	-1.1739188407523	0.017	0.196	9.05799330911186e-103
ZEB1	6.2048725933575e-107	-1.2362292054225	0.076	0.275	9.95323612700477e-103
FBN1	1.66740450109725e-106	-1.06207863801497	0.015	0.192	2.6746835602101e-102
PTTG1	1.78844331274247e-106	1.02130543148069	0.249	0.082	2.86884191797019e-102
SHC4	9.27539003851063e-106	-1.01400135096734	0.314	0.504	1.48786531607749e-101
DOCK10	7.86525749863209e-104	-1.20191046088774	0.025	0.203	1.26166595535557e-99
CXCL12	8.91694332897354e-102	-1.74976097623438	0.031	0.209	1.43036687940065e-97
FAP	2.25092159052681e-100	-1.1491493497556	0.012	0.178	3.61070332336405e-96
LHFPL6	8.70521345850464e-100	-1.08174562083073	0.019	0.188	1.39640329087873e-95
ARHGDIB	1.77688912622566e-99	-1.32827497233427	0.04	0.218	2.85030784737858e-95
SEPT7	2.95973656508396e-97	-1.02306269219905	0.495	0.599	4.74771342405118e-93
AKAP13	6.57576831277195e-97	-1.20266750868179	0.229	0.411	1.05481899505175e-92
LAMA4	2.87882518082841e-95	-1.06618764212294	0.024	0.19	4.61792347256685e-91
RAB31	8.00761509835083e-94	-1.23149504954252	0.108	0.289	1.28450153792646e-89
PRELP	1.43077093601359e-92	-1.29561529911154	0.038	0.207	2.2950996584594e-88
AP005329.1	1.2674296762372e-91	-1.00010048856326	0.283	0.456	2.03308394365209e-87
BICC1	1.70837575116348e-91	-1.1594080982773	0.044	0.213	2.74040554244133e-87
C1S	9.47359890237012e-90	-1.41732759248132	0.238	0.402	1.51965999992919e-85
COL14A1	8.87002384779431e-89	-1.79471211568701	0.088	0.261	1.42284052542469e-84
THBS1	3.54555944767633e-86	-1.68718981355094	0.073	0.244	5.6874319100176e-82
CAMK2D	4.41031542971497e-86	-1.06836910523481	0.08	0.253	7.07458698080578e-82
PDE4B	4.87630872464383e-86	-1.22246204241347	0.04	0.201	7.82208682520117e-82
PRKG1	1.19118416844371e-85	-1.32764923406702	0.1	0.273	1.91077852460056e-81
PTN	2.79663598484717e-85	-1.59290384846909	0.048	0.212	4.48608378329335e-81
RGCC	2.20711787457611e-84	-1.1509958135319	0.029	0.183	3.54043778260754e-80
ID3	5.38214347509295e-84	-1.28540481665878	0.078	0.246	8.6334963483966e-80
PMP22	2.86731660407109e-83	-1.02127654514861	0.075	0.243	4.59946256459044e-79
INHBA	8.72015073761567e-82	-1.55872792142167	0.01	0.148	1.39879937982093e-77
ACTA2	2.86432367952032e-81	-1.32459550756994	0.019	0.162	4.59466161431854e-77
A2M	3.22613494457051e-81	-1.72019911493516	0.097	0.262	5.17504306458555e-77
NFATC2	3.2362993143461e-81	-1.23437215002337	0.068	0.231	5.19134773014257e-77
FYB1	5.03680403185927e-79	-1.76092679428709	0.044	0.195	8.07953734750546e-75
GPNMB	1.05368219821485e-78	-1.1843846622554	0.067	0.227	1.69021161415644e-74
CENPP	2.60190298902943e-78	-1.5388016987502	0.106	0.268	4.1737125847021e-74
GPC6	7.93036825580538e-75	-1.10480192739542	0.055	0.206	1.27211037191374e-70
LAPTM5	1.17959035196675e-74	-1.29995616299794	0.039	0.182	1.89218088358987e-70
MIR100HG	1.80749240767431e-74	-1.0367495244704	0.1	0.264	2.89939857115036e-70
ELL2	1.31092628658355e-72	-1.19499231665318	0.079	0.231	2.10285685630868e-68
NF1	6.79766578264255e-71	-1.09859775167108	0.191	0.344	1.09041356819369e-66
CD52	1.16352214526164e-70	-1.5044322356203	0.03	0.163	1.86640587321419e-66
COL11A1	8.05639063502918e-70	-1.55349885322185	0.063	0.207	1.29232562176503e-65
TNFAIP3	1.05960446598823e-69	-1.26031656397391	0.094	0.248	1.69971152389171e-65
ANTXR1	1.7010069622172e-69	-1.16317287711322	0.115	0.266	2.72858526809261e-65
MARCKS	7.23417497119567e-69	-1.08515571573743	0.144	0.302	1.1604340071295e-64
CXCL14	3.48596401250417e-68	-2.44422907501868	0.023	0.149	5.59183487245794e-64
SFRP4	2.00710516224492e-67	-1.80391383288595	0.025	0.151	3.21959739075708e-63
CD69	2.34462128537749e-67	-1.72744811476197	0.031	0.16	3.76100700387402e-63
CTSS	1.99664552321131e-66	-1.23160756626553	0.087	0.231	3.20281908378326e-62
PKHD1L1	2.37203790506664e-66	1.03694070133595	0.133	0.038	3.80498600351739e-62
PALLD	1.13741414788886e-65	-1.2122615293789	0.131	0.277	1.82452603462853e-61
LCP1	2.16425919865931e-65	-1.18024370455335	0.053	0.188	3.4716881805694e-61
SIK3	7.38266865109271e-64	-1.04816949355187	0.164	0.313	1.18425387832178e-59
EGR1	1.12043885436756e-63	-1.12651539541117	0.614	0.642	1.79729596629101e-59
EMP1	1.2661617961073e-60	-1.22264659419612	0.214	0.362	2.03105013713571e-56
NR4A3	3.30497368937936e-60	-1.04672519077442	0.049	0.175	5.30150829513342e-56
EPSTI1	5.53415686942987e-60	-1.05621169821637	0.131	0.271	8.87734103425246e-56
SAMSN1	6.07957894679714e-60	-1.06789861541345	0.016	0.126	9.75225258855729e-56
EPDR1	2.13270060212619e-58	-1.77570643872424	0.041	0.16	3.42106503587062e-54
PSAP	3.65350741664517e-58	-1.01233539525242	0.601	0.624	5.86059124704052e-54
RARRES2	3.08596844728685e-56	-1.25331572018538	0.15	0.281	4.95020198629284e-52
ITGB1	3.71171787609771e-55	-1.0028220274919	0.427	0.496	5.95396664504834e-51
SGK1	1.20826893132008e-54	-1.32181882074029	0.085	0.209	1.93818419273053e-50
CD44	2.44243521800415e-54	-1.21857267440126	0.114	0.241	3.91791033320046e-50
NFKBIZ	1.31369498372039e-52	-1.04733908277209	0.249	0.374	2.10729812338588e-48
C1orf54	1.48316740237128e-51	-1.00481697094843	0.069	0.187	2.37914883014377e-47
CD2	3.88184197134113e-51	-1.26455166963952	0.017	0.114	6.22686270622831e-47
CTGF	7.07644301265703e-51	-1.41339917545389	0.228	0.353	1.13513222366031e-46
AIF1	1.45468867620955e-50	-1.09152070999323	0.012	0.105	2.33346610550774e-46
ANKRD44	1.85075202774242e-50	-1.07449075769372	0.096	0.218	2.96879132770162e-46
APOE	2.79837581913253e-50	-1.10787605655051	0.045	0.154	4.48887465147048e-46
SERPING1	1.17256013781084e-49	-1.08907402900561	0.394	0.456	1.88090371706236e-45
TRBC2	4.43119160854775e-49	-1.30454042978054	0.016	0.108	7.10807445927145e-45
TYROBP	9.81922346650847e-47	-1.43492257120172	0.024	0.119	1.57510163626262e-42
RGS16	1.97869698570914e-46	-1.19639252672674	0.043	0.146	3.17402783477603e-42
DOCK8	2.73137436945558e-45	-1.01123030844703	0.053	0.157	4.3813976260437e-41
ZNF331	4.93462182845153e-43	-1.30351391712687	0.092	0.199	7.91562687501909e-39
IL7R	4.8708393134108e-39	-1.26455802748492	0.021	0.101	7.81331334264227e-35
CD83	3.15748769070992e-37	-1.46003855664286	0.07	0.164	5.06492600466778e-33
EGFL6	1.86187961495066e-36	-1.16459336451709	0.058	0.148	2.98664109034235e-32
NNMT	6.16450946915294e-35	-1.01891520837023	0.279	0.363	9.88848963946824e-31
C1R	5.42843746491132e-34	-1.05999101008024	0.325	0.392	8.70775653746424e-30
CCL5	5.87996385271566e-29	-2.29386701878697	0.047	0.121	9.43205001614118e-25
ENAM	1.64363962370656e-27	-2.6548490885254	0.047	0.119	2.63656232038769e-23
BTG1	2.65605622907385e-27	-1.10020595545705	0.247	0.315	4.26057979705737e-23
NFKBIA	2.84103632990144e-24	-1.00403998416185	0.468	0.494	4.55730637679489e-20
COL4A1	1.08369968991225e-20	-1.1299927361539	0.079	0.144	1.73836267258823e-16
JCHAIN	5.15851883217395e-19	-2.6616668664869	0.061	0.12	8.27478005869024e-15
CD96	5.59578756434335e-19	-1.04896906207498	0.075	0.134	8.97620283196317e-15
TPM1	6.99425873535212e-19	-1.12232119292382	0.301	0.338	1.12194904373783e-14
HLA.DQA1	1.65404660083532e-10	-1.18759857543399	0.13	0.167	2.65325615239993e-06
