# Supplementary material for: Establishment of an ovarian cancer omentum metastasis-related prognostic model by integrated analysis of scRNA-seq and bulk RNA-seq
Source: J Ovarian Res. 2022 Nov 23;15:123. doi: 10.1186/s13048-022-01059-0 (PMC9686070; doi:10.1186/s13048-022-01059-0)
Supplement: Supplementary file 14 — Additional file 14. [file 13048_2022_1059_MOESM14_ESM.txt]

Gene	p_val	avg_log2FC	pct.1	pct.2	p_val_adj
TYROBP	0	2.54577396269801	0.301	0.018	0
ARHGAP15	0	1.67805299492167	0.305	0.028	0
APBB1IP	0	1.67362996348407	0.303	0.037	0
PTPRC	0	3.49715601822731	0.716	0.037	0
FYB1	0	2.9187247849285	0.481	0.037	0
SMAP2	0	1.85351281221365	0.406	0.079	0
RGS1	0	4.25848151822393	0.643	0.044	0
CORO1A	0	1.42042835817963	0.24	0.013	0
CD37	0	1.65603028833762	0.291	0.027	0
DOCK8	0	1.863005252166	0.361	0.046	0
CD69	0	2.88182850980343	0.408	0.023	0
ARHGDIB	0	2.0714911230367	0.467	0.064	0
SPARC	0	-3.63168803381928	0.104	0.555	0
CYTIP	0	1.47983212627479	0.282	0.018	0
PLEK	0	1.52497496412592	0.216	0.008	0
CD2	0	2.2778490580683	0.294	0.014	0
CNN3	0	-1.85339562714043	0.029	0.49	0
KIAA1217	0	-1.83289848711346	0.061	0.503	0
CLU	0	-3.29458435630122	0.099	0.649	0
CXCR4	0	2.31245527391634	0.493	0.087	0
CALD1	0	-3.00115453872106	0.1	0.676	0
SRGN	0	3.52574994438679	0.725	0.114	0
DSTN	0	-1.49315823541387	0.246	0.713	0
HCST	0	1.52580612907211	0.24	0.016	0
GMFG	0	1.5457393599831	0.307	0.025	0
LCP1	0	2.04242985908318	0.426	0.053	0
IFITM3	0	-1.66030816124762	0.326	0.809	0
CYR61	0	-2.86961759612864	0.033	0.562	0
CD53	0	1.84960881074699	0.36	0.013	0
IL2RG	0	1.59887683393134	0.288	0.01	0
SERPING1	0	-1.68378368512411	0.104	0.563	0
SERPINH1	0	-1.6385597416641	0.037	0.455	0
SAMSN1	0	1.9874193386876	0.323	0.014	0
SLA	0	1.35044827635845	0.222	0.009	0
UBXN11	0	1.61702905881616	0.268	0.02	0
C1R	0	-2.24926589251679	0.034	0.5	0
ITGB2	0	1.5178536868509	0.271	0.017	0
IKZF3	0	1.88825376896115	0.301	0.03	0
LAPTM5	0	2.33557539661332	0.466	0.027	0
CTSS	0	1.87129981912395	0.425	0.109	0
BEX3	0	-1.97805247164772	0.073	0.628	0
B2M	0	1.37718729768777	0.994	0.874	0
NNMT	0	-2.18749453638368	0.031	0.455	0
CD3D	0	1.8078254523783	0.226	0.009	0
RHOH	0	1.81916606879689	0.302	0.018	0
CD52	0	2.63784481968434	0.424	0.02	0
GPR183	0	2.01229536262187	0.254	0.01	0
PCED1B	0	1.74515110575614	0.321	0.043	0
C1S	0	-2.1395871827469	0.029	0.481	0
PDE4B	0	1.81123578389177	0.393	0.074	0
GPRIN3	0	1.51735884483457	0.246	0.013	0
IKZF1	0	1.36582098515492	0.229	0.012	0
EVI2B	0	1.29455919084375	0.247	0.009	0
HLA.DQA1	0	2.43012137551491	0.4	0.068	0
S100A6	0	-1.65436270545458	0.552	0.864	0
TMSB4X	0	1.54811989374403	0.971	0.806	0
IGKC	0	5.31535834942592	0.698	0.335	0
AC245427.1	0	2.20044365656069	0.239	0.01	0
TRBC2	0	2.35249120881088	0.283	0.012	0
HLA.DPB1	0	2.70178380099144	0.522	0.198	0
HLA.DPA1	0	2.89823286258712	0.552	0.185	0
TRAC	0	1.74748099526063	0.234	0.013	0
CTGF	6.48555015596667e-308	-2.54347699934179	0.025	0.429	1.04034710051861e-303
IL7R	7.94061702352592e-308	2.27546393322047	0.248	0.019	1.27375437674379e-303
SLAMF7	1.82901059895246e-307	1.30327195997493	0.216	0.009	2.93391590177964e-303
RAC2	4.41807782132975e-307	1.48738084483981	0.273	0.03	7.08703863319505e-303
HCLS1	2.2098440232501e-306	1.40287358941746	0.268	0.027	3.54481079769548e-302
AL121985.1	2.48987989878628e-304	1.2445292941857	0.205	0.006	3.99401634564307e-300
SEPT6	9.65794248335044e-304	1.88307158826076	0.456	0.142	1.54923055375424e-299
AC136475.1	3.11919243346645e-300	-1.60149262930343	0.284	0.69	5.00349658252354e-296
TCEAL9	3.81178694900305e-299	-1.36074646754076	0.043	0.457	6.11448744489579e-295
FCER1G	4.2027393791084e-294	1.7748257492791	0.23	0.016	6.74161423802779e-290
S100A13	1.65142878180253e-293	-1.57161654752242	0.043	0.449	2.64905690888944e-289
CALU	9.23471413081458e-293	-1.42390462513986	0.144	0.573	1.48134049372397e-288
PCED1B.AS1	3.57600496921976e-289	1.16937266106762	0.196	0.006	5.73626957112541e-285
CD74	4.87855083194262e-289	1.83581478671012	0.778	0.491	7.82568338951916e-285
APP	9.91330850870162e-289	-1.46007625632047	0.076	0.499	1.59019381788083e-284
CD48	2.37554856073494e-288	1.15908680810742	0.194	0.005	3.81061744627492e-284
HLA.DRB1	7.620224402089e-288	2.6977592180922	0.575	0.279	1.2223601963391e-283
LCP2	5.3387632133675e-287	1.41302824496344	0.228	0.016	8.56391007056281e-283
CCL5	5.83022782142889e-286	3.66038736022715	0.278	0.037	9.35226844835408e-282
BTG1	6.2961746880041e-283	1.90555224566921	0.518	0.216	1.00996938170274e-278
EGR1	6.52913313773755e-282	-1.46011994944014	0.333	0.745	1.04733824662448e-277
ALOX5AP	2.27547145873423e-280	1.50206348380744	0.221	0.015	3.65008376695558e-276
HLA.DRA	1.04346085844107e-278	2.98071057016235	0.598	0.32	1.67381556302533e-274
ITGA4	6.95394778277273e-278	1.48764161698019	0.245	0.024	1.11548276383457e-273
CCL4	1.2401225700262e-276	2.45683638102554	0.213	0.013	1.98928061457903e-272
CD3G	2.05978535725738e-276	1.6185674497355	0.193	0.007	3.30410169157656e-272
KRT18	1.0512429905215e-275	-1.68497114188531	0.032	0.413	1.68629888109553e-271
C12orf60	2.91324731860857e-275	-3.62385405601399	0.032	0.403	4.67314002378001e-271
EMP1	6.15602852213293e-274	-2.22881493868648	0.045	0.426	9.87488535235343e-270
MGP	1.13918336108387e-272	-3.57047605430353	0.026	0.392	1.82736402951464e-268
CD83	1.84974079701327e-271	2.36956032958238	0.33	0.07	2.96716921248899e-267
COL1A2	3.04552117588593e-271	-4.17575784110243	0.206	0.567	4.88532051823862e-267
TSC22D1	4.08646255737285e-269	-1.59920768676541	0.093	0.499	6.55509458828179e-265
CAVIN1	2.74199159417975e-267	-1.74828580639516	0.04	0.414	4.39842871622373e-263
PPFIBP1	8.83407248191393e-266	-1.40548073979195	0.046	0.431	1.41707356682381e-261
NFIA	2.07074614454052e-264	-1.46124814531879	0.058	0.446	3.32168389045746e-260
PCOLCE	7.31380898678709e-263	-1.79609450426377	0.009	0.363	1.17320809957052e-258
COL3A1	8.57948577546597e-262	-4.16043125121036	0.128	0.486	1.3762353132425e-257
TPM1	1.02883136439015e-260	-1.79312611538926	0.052	0.43	1.65034839161823e-256
CYBB	1.78992841866496e-260	1.31240644683536	0.183	0.007	2.87122417638046e-256
HLA.A	1.24873325488669e-259	1.35412225846567	0.795	0.592	2.00309301416374e-255
NCKAP1L	3.00903609982944e-257	1.07447785280512	0.182	0.007	4.8267948077364e-253
CD9	1.66050375076517e-256	-1.4861736098148	0.116	0.507	2.66361406660241e-252
LAPTM4A	3.96061503230026e-255	-1.22012325027573	0.188	0.603	6.35322257331284e-251
MEIS1	6.80610682550083e-253	-1.5665793015159	0.075	0.461	1.09176759587859e-248
AEBP1	1.39383105926568e-252	-2.0922032238777	0.02	0.368	2.23584440216808e-248
TM4SF1	1.96392672759263e-251	-1.88106173967646	0.021	0.37	3.15033486373133e-247
CD44	4.84029967577048e-251	1.6697511987854	0.415	0.132	7.76432470990343e-247
COL5A2	4.79584565599058e-250	-2.24056071353284	0.029	0.375	7.69301601677449e-246
FGFR1	5.4501659871926e-249	-1.37100047294561	0.037	0.397	8.74261126005565e-245
GIMAP4	5.87935205224076e-249	1.33570333635751	0.208	0.017	9.43106862699941e-245
CD84	2.83915669116373e-246	1.16317295219106	0.17	0.006	4.55429124829575e-242
AIF1	1.25085418736324e-245	1.78807840909176	0.23	0.026	2.00649520194938e-241
BCL2A1	1.24688050692011e-244	1.43908631798764	0.176	0.007	2.00012102115054e-240
ENAH	2.35743763279853e-243	-1.28374581514799	0.034	0.388	3.78156570677212e-239
LMNA	2.77961154025963e-243	-1.09493626432448	0.204	0.627	4.45877487173048e-239
DCN	1.71167840487792e-241	-3.68480647582534	0.078	0.417	2.74570332926467e-237
HLA.DQB1	2.41039515376773e-241	1.9072073117767	0.319	0.074	3.86651486615882e-237
BGN	5.80920347506892e-240	-1.83300530671231	0.012	0.344	9.31854329435806e-236
ARHGAP30	3.13057570794835e-238	1.15887119012277	0.219	0.024	5.02175649311996e-234
PRKCB	4.1447469450498e-238	1.47151877094843	0.239	0.032	6.64858857455438e-234
PTPN22	9.47946867982857e-238	1.31137734558346	0.182	0.01	1.5206015709313e-233
NFIB	9.00785781676742e-237	-1.31488631318012	0.022	0.361	1.44495047238766e-232
IL10RA	2.31701434501075e-235	1.00332335749543	0.18	0.01	3.71672271083174e-231
MS4A6A	9.91668175078956e-235	1.46926466344758	0.168	0.007	1.59073491964415e-230
AOAH	3.00286961735064e-234	1.58888788778628	0.205	0.019	4.81690315319216e-230
TPM2	8.39909273833237e-234	-1.43710178733536	0.023	0.359	1.3472984661559e-229
HLA.DQA2	1.13707129047988e-233	1.84869029073561	0.232	0.031	1.82397605705878e-229
EPCAM	4.57483173048931e-233	-1.93489201586648	0.058	0.401	7.3384875788779e-229
CD63	2.22392902896142e-231	-1.0113226817205	0.297	0.699	3.56740455535701e-227
CD96	1.19418079874878e-230	2.00136134218766	0.284	0.058	1.91558541927291e-226
MYL9	9.66303728617746e-229	-1.38532844425035	0.017	0.343	1.55004781107573e-224
CELF2	2.71840904056499e-227	1.53029119949612	0.383	0.121	4.36059994197029e-223
UACA	7.01614418459729e-227	-1.27340881139594	0.041	0.382	1.12545968865125e-222
COL1A1	8.92090654501077e-227	-3.81477043615353	0.127	0.458	1.43100261888518e-222
RARRES2	1.44443625630362e-226	-1.76042840443376	0.014	0.333	2.31702019873663e-222
WFDC2	1.63107994905609e-225	-1.96901690076712	0.123	0.47	2.61641534628088e-221
STK17B	1.87833868409543e-224	1.6623686095621	0.485	0.213	3.01304308315747e-220
IGHG1	1.95271474307543e-224	5.2300490329062	0.483	0.217	3.13234971936729e-220
PBX1	5.07934115179245e-224	-1.25822441236495	0.037	0.372	8.14777114159026e-220
MNDA	2.26488546742607e-223	1.44357037910186	0.166	0.008	3.63310277829816e-219
PARD3	3.22582627437373e-223	-1.29824337945517	0.049	0.391	5.1745479267229e-219
ISG20	4.99632300203099e-223	1.44245260831699	0.291	0.063	8.01460172755792e-219
IGHM	2.61058712918109e-221	3.48185277101855	0.206	0.023	4.18764281391939e-217
CRIP2	1.76224945251423e-219	-1.1483972775285	0.033	0.362	2.82682434677808e-215
SOX4	3.75759363855422e-219	-1.25737180044073	0.115	0.483	6.02755595560482e-215
IFI27	1.82352155084863e-218	-1.84608655296751	0.214	0.556	2.92511091971629e-214
MZB1	4.32609894309207e-218	1.75942847663568	0.168	0.01	6.93949531461399e-214
C1orf162	7.33708664146553e-218	1.17489971731394	0.172	0.011	1.17694206815749e-213
RCSD1	8.5807074902697e-218	1.18004161814362	0.196	0.019	1.37643128851416e-213
CD38	2.03326289160996e-217	1.08449592898322	0.18	0.014	3.26155700443153e-213
HSPB1	5.21990377760428e-216	-1.28410193810871	0.227	0.593	8.37324764965503e-212
TCEAL4	1.12809120084767e-215	-1.0447239932936	0.142	0.522	1.80957109527975e-211
LYZ	5.32584251068677e-215	1.53769847790791	0.15	0.005	8.54318397139265e-211
COL6A1	6.30775373571093e-215	-1.72137765848234	0.018	0.326	1.01182677674539e-210
MDK	8.3486705559969e-215	-1.19222881549869	0.021	0.334	1.33921024388746e-210
PAX8	8.77544305296693e-215	-1.3955932146184	0.047	0.374	1.40766882012642e-210
SP140	9.56264278528906e-215	1.57149397560972	0.367	0.117	1.53394352918822e-210
CFH	3.65843230698501e-214	-1.62256168000353	0.017	0.324	5.86849126363466e-210
LAMB1	3.77132383669424e-214	-1.55627431173984	0.026	0.338	6.04958056644123e-210
KRT8	7.39133772669721e-214	-1.36102545110145	0.03	0.347	1.1856444847395e-209
DLGAP4.AS1	9.08332048150839e-214	-1.28418627324932	0.059	0.396	1.45705543843876e-209
TIMP1	1.22885581663479e-212	-1.39155346834463	0.226	0.604	1.97120761546387e-208
PAX8.AS1	6.09896759477569e-212	-1.44042621279819	0.05	0.375	9.78335391877968e-208
ITGAX	1.18189543940823e-211	1.21388617339231	0.157	0.008	1.89587847435474e-207
TIMP3	3.78873165745684e-210	-2.25658586804502	0.031	0.34	6.07750445172651e-206
MYH10	1.06700247064798e-208	-1.18817788080458	0.04	0.362	1.71157866316642e-204
PLOD2	3.1304200656225e-208	-1.30478614375165	0.016	0.318	5.02150682726506e-204
AC243829.4	3.33278554270386e-208	1.69368632940669	0.152	0.007	5.34612128905126e-204
TIMP2	1.28974921357817e-207	-1.48280276613378	0.087	0.417	2.06888671350074e-203
WWTR1	3.2244934766362e-206	-1.20706762767057	0.035	0.35	5.17240998587213e-202
CD3E	2.23732802314564e-205	1.02114391434971	0.139	0.004	3.58889788192792e-201
CDC42BPA	7.69643196084416e-205	-1.11583419655851	0.051	0.378	1.23458465083901e-200
LST1	1.19861212439664e-204	1.04201776555117	0.154	0.008	1.92269370874466e-200
IGHG3	2.9834237309087e-204	4.95490201131208	0.36	0.121	4.78571000675064e-200
MECOM	3.30805547863122e-204	-1.50584242113108	0.069	0.397	5.30645179327233e-200
OLR1	2.8308139238401e-203	1.84728072055726	0.149	0.007	4.54090861523191e-199
TCF7L2	4.41313537908337e-203	-1.4646919775662	0.052	0.373	7.07911046158763e-199
KCNQ1OT1	1.7506022839686e-202	-1.4642539586895	0.05	0.364	2.80814112371404e-198
GIMAP7	6.24922711212581e-202	1.25290192509019	0.176	0.016	1.0024385210561e-197
CD86	9.99517275173849e-201	1.02748825164335	0.138	0.004	1.60332566110637e-196
DMKN	1.7831051142193e-200	-1.1110603594177	0.013	0.305	2.86027891371919e-196
SLPI	2.13619602764701e-200	-2.0803948985649	0.049	0.358	3.42667204794856e-196
CFI	2.24061318522833e-200	-1.34730190300487	0.015	0.306	3.59416761042477e-196
CTTN	2.1423169547134e-199	-1.00811017301575	0.017	0.312	3.43649062705576e-195
CCDC80	6.66335801589726e-199	-2.3899150678291	0.076	0.387	1.06886925933008e-194
ISLR	9.7377401028007e-199	-1.60557017614294	0.006	0.287	1.56203088989026e-194
PLCB1	2.23252427345861e-198	-1.2607592322458	0.088	0.424	3.58119218705496e-194
SELL	2.60210896030062e-198	1.09560338049866	0.153	0.009	4.17404298321823e-194
LAMC1	7.89802671703094e-198	-1.11600979186035	0.031	0.333	1.26692246567893e-193
BIN2	9.06079338358162e-198	1.0562942569064	0.157	0.01	1.45344186666033e-193
ANXA2	1.67441745557606e-196	-1.08668172580024	0.324	0.672	2.68593304048955e-192
IFNG.AS1	2.45756771125266e-196	1.29176058992183	0.16	0.011	3.9421843656204e-192
PRDM1	1.16106415237898e-194	1.25849971487806	0.214	0.032	1.86246300683113e-190
INPP5D	5.91927172880891e-194	1.23920360250519	0.216	0.034	9.49510378018237e-190
PYHIN1	8.9214588738287e-194	1.32949797176448	0.155	0.011	1.43109121795086e-189
DLD	2.42371849810158e-193	-1.16988017342344	0.065	0.379	3.88788684280475e-189
LGALS3BP	6.60054320050465e-193	-1.02500220419672	0.065	0.385	1.05879313479295e-188
COL6A2	7.49534805858087e-192	-1.44650737951244	0.007	0.281	1.20232878207696e-187
MIR100HG	2.03086994823369e-191	-1.41178723516326	0.015	0.297	3.25771848396167e-187
SPINT2	1.25786379435542e-190	-1.3991802108101	0.124	0.443	2.01773931252553e-186
VCL	3.4716334064351e-190	-1.03626579692162	0.079	0.405	5.56884714726254e-186
MLF1	1.15172681895621e-189	-1.21194609217972	0.02	0.304	1.84748499028766e-185
DSP	1.40441320171419e-189	-1.31871231481996	0.047	0.347	2.25281921686973e-185
C1QB	3.49621616850863e-189	1.83675138257906	0.158	0.012	5.6082803559047e-185
ST8SIA4	1.55002048468633e-188	1.03983201273246	0.187	0.023	2.48638785948534e-184
MS4A1	2.19992333342798e-188	2.08667137363722	0.164	0.015	3.52889701915182e-184
NUPR1	3.83167683777309e-188	-1.16312799931424	0.038	0.335	6.14639281547181e-184
COL14A1	6.31646853610761e-188	-2.02209207561387	0.015	0.29	1.01322471787702e-183
TNFRSF1B	1.26331273499491e-187	1.26172106207288	0.219	0.038	2.02647995820534e-183
MT1E	2.80443101210112e-187	-1.75919173738308	0.086	0.394	4.49858778651141e-183
GZMA	3.21118675911278e-187	1.64063700473942	0.139	0.007	5.15106468029281e-183
FN1	6.80457511903708e-187	-1.83859803165119	0.167	0.496	1.09152189484474e-182
IGFBP5	7.9913195067887e-187	-1.69533638124565	0.011	0.282	1.28188756208398e-182
COL8A1	1.21185493899286e-186	-1.96574178890988	0.024	0.303	1.94393650763845e-182
ITGAL	4.50988541548942e-186	1.14745355955652	0.161	0.014	7.23430719498658e-182
MYO10	4.78785020642668e-186	-1.09209494789207	0.036	0.329	7.68019051612903e-182
FNBP1	1.02835392041305e-184	1.43434737292952	0.536	0.3	1.64958252373457e-180
FMOD	1.53616992945845e-184	-1.73456183014415	0.006	0.272	2.4641701838443e-180
PTPRG	1.68742393673035e-184	-1.12285240111915	0.084	0.403	2.70679673690915e-180
FCGR3A	2.4989784422307e-184	1.27423696424626	0.132	0.005	4.00861131918227e-180
DOCK2	2.88201167417659e-184	1.0176927583311	0.191	0.026	4.62303492654666e-180
NFIX	1.12799565233429e-183	-1.01350241180804	0.016	0.291	1.80941782590943e-179
APBB2	2.53441967453168e-183	-1.12865533147168	0.028	0.312	4.06546259991626e-179
YAP1	6.47831347161929e-183	-1.14210810039285	0.014	0.286	1.03918626398245e-178
CTSK	1.16076045328182e-181	-1.46522713045575	0.015	0.285	1.86197584310937e-177
PRRX1	1.39732740310716e-181	-1.58732438031521	0.007	0.269	2.24145288732419e-177
MGST3	3.33658594365463e-181	-1.01824014791938	0.119	0.446	5.3522175122164e-177
ANTXR1	1.03114358942078e-180	-1.34316778585534	0.026	0.301	1.65405743178988e-176
IGFBP7	1.39032777339435e-180	-2.15274302891625	0.034	0.309	2.23022478130188e-176
LUM	9.93066520139711e-179	-2.87660400505667	0.038	0.308	1.59297800495611e-174
ANKRD44	1.42263094675125e-178	1.56979823295055	0.352	0.126	2.28204230168368e-174
SPON1	1.39031390513668e-177	-1.20380001991794	0.043	0.33	2.23020253522974e-173
RIPOR2	1.21193199694791e-175	1.71258069180862	0.27	0.071	1.94406011630414e-171
SULF1	4.16427214437942e-175	-1.73314912111185	0.023	0.29	6.67990894679903e-171
RBP1	5.95885090875099e-175	-1.11247688402767	0.015	0.278	9.55859274272746e-171
MYOF	9.34757928797829e-174	-1.0376941954322	0.067	0.365	1.4994451935846e-169
SPRY1	1.01337750359362e-173	-1.20415421406308	0.035	0.313	1.62555885351452e-169
BX470102.1	1.35745105704114e-173	-1.28189540010367	0.476	0.728	2.17748724059969e-169
PRKCI	2.37647449293079e-173	-1.0330898457196	0.086	0.396	3.81210273411027e-169
FSTL1	3.84790742351314e-173	-1.21750899873488	0.011	0.268	6.17242829805743e-169
ACTB	6.62586110611853e-173	1.06124898915836	0.913	0.85	1.06285438003247e-168
GNGT1	7.15918110041532e-173	-1.23486245572497	0.067	0.359	1.14840424031762e-168
PTPN14	8.06212611728251e-173	-1.10389796638137	0.018	0.281	1.29324565047329e-168
COL6A3	4.37996644987431e-172	-2.1140918085926	0.045	0.314	7.02590418224339e-168
CCL4L2	1.11930268886108e-171	1.95340596916248	0.138	0.009	1.79547344320205e-167
AC097103.2	6.49945139717546e-171	-1.12428623304167	0.032	0.303	1.04257699862092e-166
C1QA	6.30941063888378e-170	1.70096851683897	0.145	0.012	1.01209256058335e-165
LTB	1.78023057496555e-169	1.20862613506349	0.173	0.022	2.85566786530224e-165
MGST1	5.08530904075344e-169	-1.12361901631881	0.027	0.291	8.1573442322726e-165
VCAN	3.57165251071374e-168	-2.05214578191263	0.051	0.322	5.72928779243591e-164
SPARCL1	5.3319560366889e-168	-2.72897387516792	0.053	0.318	8.55299067845267e-164
FBLN1	5.95269243461517e-168	-1.39487437959451	0.024	0.283	9.54871393436619e-164
CDC42SE2	6.18941185409991e-168	1.65091789781746	0.403	0.182	9.92843555516166e-164
LAPTM4B	9.77349906101564e-168	-1.07565088759545	0.049	0.329	1.56776698437752e-163
AC024230.1	1.22585339529058e-167	-1.68782728143064	0.056	0.333	1.96639143138561e-163
ELF3	2.09484603612285e-167	-1.58379183261756	0.04	0.307	3.36034252654467e-163
EMB	2.98634114888592e-167	1.35458492190576	0.271	0.074	4.7903898369279e-163
CLDN3	3.18948057141711e-167	-1.42418198594626	0.023	0.28	5.11624578461019e-163
CRABP2	7.5013719715604e-167	-1.0943918349222	0.021	0.279	1.203295077958e-162
AC025164.2	1.27196700522245e-166	1.01278456470261	0.145	0.013	2.04036227307734e-162
CCL3L3	1.60224766492926e-166	1.4794251467599	0.128	0.007	2.57016547931303e-162
CLDN4	7.62763598065085e-166	-1.24021994915063	0.023	0.281	1.2235490876562e-161
SMARCA1	8.61962925500184e-166	-1.00829899787363	0.011	0.259	1.38267472879484e-161
IL1R1	6.25700560044283e-165	-1.20734448858593	0.029	0.291	1.00368626836703e-160
CRYAB	1.07180294438155e-164	-1.38729110485367	0.012	0.258	1.71927910308245e-160
IGF2BP2	5.22151045841346e-164	-1.06904446588152	0.032	0.296	8.37582492634104e-160
NKG7	6.48966239954196e-163	1.28884773193212	0.12	0.005	1.04100674551053e-158
PIM2	2.44850790389297e-162	1.32570048924637	0.196	0.035	3.92765152863472e-158
MSLN	2.09734916568057e-161	-1.16298147415454	0.014	0.258	3.3643577966682e-157
BIRC3	4.40631062574858e-160	1.4694073898944	0.355	0.132	7.06816287476329e-156
IGHG4	1.20552983778769e-159	4.5821789532796	0.333	0.125	1.93379041279523e-155
TXNIP	1.75871055541384e-159	1.42543954249184	0.58	0.364	2.82114760193934e-155
GAS5	6.51003177258646e-159	-1.09284605495588	0.332	0.649	1.04427419664059e-154
MIR99AHG	1.12740758444292e-158	-1.06523492184075	0.029	0.284	1.80847450620488e-154
TIGIT	7.09477997475888e-158	1.05427687362439	0.119	0.006	1.13807365575107e-153
DPYSL3	6.04548492799601e-157	-1.13451358217988	0.014	0.253	9.69756237299841e-153
CD247	2.00836829994698e-156	1.08112030424035	0.145	0.015	3.22162358994495e-152
COTL1	4.81241638103902e-156	1.4034698606169	0.303	0.104	7.71959711682469e-152
CPXM1	7.52498421134826e-156	-1.0568876330384	0.003	0.232	1.20708271734237e-151
KCNQ1	1.57761362373156e-155	-1.25396505322094	0.067	0.338	2.5306500138278e-151
TNFAIP8	2.74721417913179e-155	1.31629270302104	0.272	0.082	4.40680626474531e-151
PTN	3.37498583213861e-155	-1.80611074862812	0.003	0.231	5.41381477333354e-151
EMX2	7.84900936652602e-155	-1.01502567424228	0.02	0.262	1.25905959248444e-150
MAP1B	3.289329717904e-154	-1.28595295085521	0.01	0.243	5.2764138004898e-150
CCSER1	4.06396635396625e-154	1.12763557736034	0.661	0.457	6.51900842839726e-150
BATF	8.62234311965788e-154	1.06776427920878	0.128	0.01	1.38311005982432e-149
ENAM	1.02859582708732e-153	3.87076068180281	0.226	0.055	1.64997056623077e-149
KRT19	3.45497478454203e-153	-1.26007142167537	0.037	0.29	5.54212505188387e-149
ACAP1	3.6995863650391e-153	1.32166390171828	0.236	0.06	5.93450648815923e-149
NAALADL2	1.77452714368731e-152	-1.15193692165638	0.063	0.33	2.84651899118881e-148
JCHAIN	5.00793324738686e-152	3.94064999182509	0.231	0.058	8.03322572213327e-148
PRSS23	1.58033733953784e-151	-1.08053835012724	0.015	0.248	2.53501912635265e-147
POU2F2	1.84874264131734e-151	1.07174962867373	0.17	0.026	2.96556807093715e-147
GBP5	4.01130081994474e-151	1.20922268941742	0.177	0.03	6.43452764527336e-147
FAM46C	7.63312006109446e-151	1.08116171068549	0.18	0.031	1.22442878900016e-146
NF1	9.76858468184421e-151	1.26404634407708	0.463	0.246	1.56697866881463e-146
STAT4	2.15448784344075e-150	1.15273438784337	0.143	0.016	3.45601394966331e-146
CTHRC1	2.54840222868655e-150	-1.63783704162533	0.022	0.256	4.08789201503609e-146
THY1	6.86360146704853e-150	-1.10276193224397	0.008	0.234	1.10099031132925e-145
RARRES1	2.33356748585602e-149	-1.90106061416732	0.04	0.283	3.74327560406164e-145
HLA.DRB5	4.32617762895834e-149	1.6600366488835	0.38	0.17	6.93962153461207e-145
CLEC2D	4.60833837373368e-149	1.62603055654673	0.302	0.107	7.39223558530619e-145
LGALS1	2.21220792292724e-148	-1.29642368315997	0.343	0.613	3.54860272916758e-144
WT1	5.12381050529011e-148	-1.05186520083523	0.015	0.245	8.21910443153586e-144
PRELP	7.31239960946012e-148	-1.45234223635016	0.004	0.222	1.1729820213535e-143
CDH11	1.52069173520937e-147	-1.34686168833913	0.013	0.238	2.43934161244936e-143
PLAC8	1.86754257457643e-147	1.1648679549925	0.137	0.014	2.99572504387806e-143
COL12A1	6.48588235457515e-147	-1.21128224868415	0.006	0.225	1.0404003884974e-142
ADAMTS1	3.41289726873877e-145	-1.42104486723577	0.01	0.231	5.47462850878386e-141
C1QC	3.70133936758686e-145	1.06209316078548	0.108	0.005	5.93731847954608e-141
DDR2	4.80892390559117e-145	-1.00818832701749	0.018	0.246	7.7139948369588e-141
MUC1	1.86485255545422e-144	-1.08940691222359	0.032	0.272	2.99140998420411e-140
TNFAIP3	3.2515041356793e-144	1.46230702792951	0.364	0.152	5.21573778404316e-140
PALLD	7.10299150998083e-143	-1.27360211611697	0.057	0.306	1.13939086811602e-138
CD163	8.12630635696046e-143	1.10038351356703	0.11	0.006	1.30354080272003e-138
COL11A1	5.37986369842845e-142	-1.76619970279459	0.011	0.228	8.62983935864908e-138
THBS2	7.66136426092987e-142	-1.55290563309459	0.014	0.232	1.22895944109576e-137
RGS2	1.02455072587991e-141	1.54511755613938	0.384	0.167	1.64348181938396e-137
SERPINB9	2.07471804943373e-141	1.55396314329551	0.294	0.104	3.32805522309664e-137
COL5A1	6.78050273139107e-140	-1.28352250656542	0.019	0.24	1.08766044314244e-135
DOCK10	1.50194665293613e-139	1.19210416471236	0.3	0.105	2.40927262597484e-135
RND3	4.35194771554598e-139	-1.13632031652433	0.022	0.246	6.98095933050731e-135
CPE	5.19947377428505e-139	-1.08286515671446	0.011	0.226	8.34047588133066e-135
GXYLT2	8.76136615670844e-139	-1.01384995972077	0.023	0.248	1.4054107451976e-134
TNFRSF13C	2.60190060621509e-138	1.02074263628086	0.124	0.012	4.17370876242963e-134
LINC01934	3.17235488427732e-137	1.04967232362431	0.118	0.01	5.08877446986926e-133
PTGIS	6.21259666612298e-137	-1.22877897073431	0.013	0.225	9.96562631212787e-133
MMP2	1.01298439193769e-136	-1.18497666365249	0.018	0.234	1.62492826310725e-132
CD14	2.19546419495317e-136	1.15902532738414	0.129	0.014	3.52174411512438e-132
PRKG1	2.7418571947538e-136	-1.1815640083488	0.053	0.293	4.39821312610456e-132
RAPGEF1	3.36487910595403e-136	1.25796910032803	0.274	0.092	5.39760257386085e-132
CENPP	1.93773960389632e-135	-1.47305255936215	0.054	0.29	3.10832809861009e-131
HLA.DMB	2.29438163971752e-135	1.22103551309078	0.231	0.066	3.68041758827087e-131
HES1	6.87992234588172e-135	-1.05460299902567	0.029	0.252	1.10360834350289e-130
JAK3	8.12502652149217e-135	1.23253165870249	0.228	0.063	1.30333550431256e-130
AL590385.2	8.89855825266323e-135	1.02236988053039	0.112	0.008	1.42741772930971e-130
BX322234.1	1.7150735368543e-134	-1.41591169901193	0.013	0.222	2.75114946046798e-130
C3	3.42050195207749e-134	-1.84468966007011	0.131	0.39	5.4868271813275e-130
CRISPLD2	3.52349551833145e-134	-1.51947153749533	0.024	0.241	5.65203916095549e-130
CHI3L1	1.94466275551397e-132	-1.30474618978843	0.023	0.238	3.11943352611996e-128
C1orf186	2.67009884805337e-132	-1.58807617875942	0.154	0.407	4.28310556216241e-128
ERRFI1	3.06068963364981e-132	-1.20729046172649	0.022	0.236	4.90965224133766e-128
UCHL1	4.2435066914796e-132	-1.00256750978223	0.018	0.228	6.80700908380243e-128
KLF10	4.27099372041842e-132	-1.14219666139957	0.109	0.368	6.85110102692319e-128
IGHG2	1.60266865210129e-131	3.57383265956012	0.156	0.026	2.57084078483568e-127
SERPINE1	2.98414104528713e-131	-2.52564966912402	0.043	0.262	4.78686065074508e-127
LIMA1	5.82232765408124e-131	-1.1340868949036	0.11	0.366	9.33959578991172e-127
KAZN	3.43733340963676e-130	-1.05198919978087	0.062	0.301	5.51382652239833e-126
SEMA3C	7.0768757169545e-130	-1.21331970921379	0.032	0.25	1.13520163375667e-125
SLFN12L	9.01954351967572e-130	1.38802625287781	0.199	0.048	1.44682497599118e-125
MYO1F	1.57465069936302e-128	1.08291380971169	0.164	0.031	2.52589718684822e-124
ARHGAP25	2.56292329705058e-128	1.12435651072013	0.214	0.057	4.11118526079884e-124
LRMP	3.12694947173277e-128	1.032563714783	0.135	0.018	5.01593964760653e-124
BICC1	3.70349624938506e-128	-1.14975104332941	0.018	0.225	5.94077833363858e-124
MFAP4	4.12617846263634e-128	-1.02031805757585	0.003	0.196	6.61880287191496e-124
PDLIM3	4.82884028327174e-127	-1.62951462945998	0.018	0.22	7.74594269839619e-123
UBAC2	2.1588875226181e-125	1.78798380682511	0.378	0.198	3.4630714750317e-121
TRAF1	2.99302659306639e-125	1.03426529816281	0.138	0.02	4.80111395793779e-121
ID1	5.87022542885757e-125	-1.27599797862189	0.019	0.221	9.41642861043043e-121
HTRA1	1.03525417746512e-124	-1.11986409601011	0.017	0.216	1.6606512260718e-120
LYN	7.40221846180881e-124	1.39209981202527	0.274	0.101	1.18738986345875e-119
CD24	1.72446172276122e-122	-1.1189334486973	0.046	0.266	2.76620904948127e-118
FBN1	1.18380989434331e-121	-1.06909432830129	0.008	0.197	1.89894945151611e-117
WIPF1	6.21243099208713e-121	1.0405729613824	0.269	0.097	9.96536055440697e-117
LAMA4	1.17961191632155e-119	-1.08350440436513	0.01	0.198	1.8922154749714e-115
IQGAP2	1.29016187340762e-119	1.09995601958307	0.251	0.083	2.06954866113316e-115
GRB2	4.64094534255883e-119	1.22322580118807	0.464	0.291	7.44454042399861e-115
GPC6	6.68321135631742e-119	-1.11582054726084	0.022	0.22	1.07205393366688e-114
CP	1.53312685623119e-118	-1.19559157669426	0.053	0.27	2.45928879008046e-114
ELF1	9.20534932733327e-118	1.23781349268805	0.417	0.236	1.47663008559753e-113
KIF26B	9.67313959530864e-118	-1.1567403531116	0.035	0.241	1.55166832248346e-113
MEF2C	2.56291377072569e-117	1.30884856836793	0.334	0.143	4.11116997962108e-113
HLA.DQB2	6.69254538039464e-117	1.02148789342853	0.151	0.029	1.0735512044691e-112
POSTN	2.7594212477229e-116	-2.26300045803749	0.026	0.218	4.4263876234723e-112
STK4	1.41399787993741e-115	1.26791143918022	0.32	0.143	2.2681939992076e-111
FAP	1.28408840719808e-112	-1.15154212651274	0.007	0.183	2.05980621398644e-108
THSD4	1.3996844676394e-111	-1.05769265802316	0.073	0.293	2.24523385454036e-107
SFRP2	1.88520264840588e-111	-2.46717144584618	0.012	0.189	3.02405356830787e-107
IGHD	1.93279093958867e-110	1.67302331974573	0.1	0.009	3.10038994619419e-106
AC022075.1	2.56874421782323e-110	1.06390987604718	0.101	0.01	4.12052259981024e-106
PTGDS	2.29632858460684e-109	-1.10420845963918	0.028	0.218	3.68354068256783e-105
SP110	3.16084442254203e-109	1.27752288258456	0.425	0.248	5.07031053819966e-105
IGLC2	1.01486190341316e-108	4.56711982499971	0.283	0.117	1.62793997926505e-104
ABI3BP	7.70773524587964e-106	-1.10592843281287	0.011	0.182	1.23639781079155e-101
C15orf48	2.77544374690009e-105	1.17852664108535	0.127	0.021	4.45208931440243e-101
COL4A2	1.73586539230492e-102	-1.00791618766027	0.015	0.184	2.78450167579632e-98
PCP4	1.37346534661933e-101	-1.04625846249753	0.006	0.166	2.20317576251206e-97
MT2A	1.89486178063379e-101	-1.25710344334338	0.325	0.57	3.03954778231467e-97
THBS1	9.52607397134875e-101	-1.09237463070424	0.056	0.253	1.52807752574405e-96
IGFBP3	1.3438454062977e-100	-1.24575317229283	0.012	0.175	2.15566241624214e-96
CYTH1	1.91891403002953e-100	1.07062900556829	0.281	0.119	3.07812999557037e-96
SARAF	2.12278352294826e-100	1.25992931584825	0.476	0.329	3.40515704916131e-96
NPAS3	2.1268337403032e-100	-1.26896975379815	0.094	0.307	3.41165400282036e-96
SERPINE2	4.85782397280381e-100	-1.02381141134996	0.017	0.186	7.79243543477459e-96
UGT2B7	5.37614391210264e-99	-1.07010888971169	0.05	0.241	8.62387244940384e-95
EVL	5.53281160521707e-99	1.22286043143551	0.266	0.111	8.87518309592871e-95
CXCL12	6.66623697309466e-98	-1.56152163771629	0.034	0.21	1.06933107285411e-93
MBNL1	8.22315595575385e-98	1.0892964195879	0.57	0.45	1.31907644686248e-93
CAV1	8.31123374763754e-98	-1.03903066805507	0.045	0.226	1.33320500545854e-93
AREG	9.86332698226648e-98	1.96406468303211	0.157	0.039	1.58217628122537e-93
ITM2A	2.42546413372971e-96	1.04151273521523	0.162	0.041	3.89068701691584e-92
ADGRE5	8.39624510237036e-96	1.34450089089752	0.242	0.096	1.34684167687123e-91
SH3BGRL3	8.50027890595836e-96	1.21958984744738	0.446	0.304	1.36352973930478e-91
SFRP4	9.33506164237763e-95	-1.84147391974905	0.008	0.159	1.49743723805379e-90
CDKN2A	1.15320812046367e-94	-1.04392000113339	0.033	0.204	1.84986114603578e-90
SH3KBP1	5.43505688690797e-94	1.10188993835481	0.418	0.257	8.71837475228907e-90
COL4A1	1.89180280109458e-92	-1.32897055488115	0.014	0.169	3.03464087323582e-88
IGF2	2.60102884117766e-92	-1.2990765511198	0.047	0.223	4.17231036413308e-88
PFN1	2.87192358567338e-92	1.12442494466595	0.553	0.438	4.60685262377866e-88
PDE3B	3.69151753253289e-91	1.10287979842224	0.146	0.036	5.921563273936e-87
TSC22D3	9.47027297002557e-91	1.10117473451798	0.466	0.309	1.5191264871218e-86
HLA.DMA	1.81969646265835e-88	1.15318790856898	0.296	0.146	2.91897509575026e-84
C8orf4	1.17030185782346e-87	-1.06505436493187	0.011	0.156	1.87728121013461e-83
EGFL6	3.15955937976991e-87	-1.32275372889062	0.016	0.165	5.06824920108891e-83
ZNF331	6.96563770740943e-86	1.43440663120196	0.281	0.131	1.11735794464555e-81
SYTL3	1.42641636011353e-85	1.00089730610328	0.177	0.056	2.28811448325812e-81
CXCL13	3.03969799931389e-84	2.1062683047955	0.102	0.017	4.8759795606994e-80
MARCH1	3.05294335855154e-84	1.2179484595988	0.21	0.08	4.89722644145253e-80
AC025580.1	2.4050156730548e-83	1.00592853090598	0.106	0.019	3.85788564114721e-79
ESR1	1.2823075886625e-82	-1.07446570572313	0.136	0.331	2.05694960297351e-78
REL	7.38429792502445e-82	1.32188067272471	0.352	0.212	1.18451523015317e-77
IGLC3	3.40266691918129e-80	4.26696606115729	0.2	0.075	5.45821800505871e-76
SEL1L3	1.20450166905902e-76	1.09261038124091	0.22	0.092	1.93214112733757e-72
FRZB	4.10630375075344e-76	-1.08835491036747	0.003	0.123	6.5869218465836e-72
HLA.F	6.56916199807281e-76	1.00925713936622	0.37	0.228	1.05375927611086e-71
AFF3	1.25235726406213e-75	1.51679710065557	0.182	0.067	2.00890628728206e-71
ETS1	1.66911356243206e-74	1.12353332250844	0.251	0.119	2.67742506549727e-70
INHBA	1.04851761084972e-72	-1.40424654120285	0.018	0.147	1.68192709956403e-68
ACTA2	1.49954346752003e-72	-1.14383665919857	0.026	0.161	2.40541767624888e-68
BANK1	3.31715843277446e-71	1.69801394422592	0.171	0.063	5.32105384201352e-67
IL32	2.93766221717504e-70	1.5004668794599	0.232	0.11	4.71230396257048e-66
NFKBIA	4.03750031779985e-69	1.25030981828259	0.558	0.462	6.47655425978273e-65
CYC1	1.02111323131034e-68	-1.06097867820697	0.112	0.28	1.63796773434492e-64
CXCL14	1.56483896139675e-68	-2.3202519554694	0.024	0.15	2.51015817797653e-64
CNTRL	3.71863392832042e-66	1.0420135663283	0.248	0.123	5.96506068441878e-62
TAOK3	3.75218396220221e-64	1.06916610675585	0.39	0.269	6.01887829376857e-60
SKAP1	4.31547977100191e-64	1.17246649268984	0.234	0.115	6.92246110066416e-60
LINC00621	2.39937462981923e-63	-1.22239459233851	0.078	0.228	3.84883684369303e-59
EPDR1	3.87362412271359e-62	-1.54003803923653	0.037	0.163	6.21368045524488e-58
TYMP	2.57509413082357e-57	1.07060822207697	0.243	0.128	4.13070849525409e-53
RILPL2	6.22592462882027e-57	1.13115746473943	0.231	0.121	9.9870056970906e-53
STK17A	1.91155157105827e-54	1.05126728960862	0.246	0.137	3.06631987513456e-50
TEX14	6.15397768994402e-53	1.08803872458781	0.223	0.115	9.8715956124392e-49
LINC.PINT	1.8014613400318e-52	1.04989722610269	0.364	0.252	2.889724135545e-48
NR4A2	6.93140805218093e-50	1.01065894071668	0.41	0.295	1.11186716565034e-45
ST6GAL1	4.74835365921456e-46	1.16158307211209	0.305	0.203	7.61683410474608e-42
SGK1	1.38763467485145e-43	1.22841055174896	0.251	0.15	2.22590478192921e-39
FYN	4.23823664528258e-43	1.17940576959649	0.241	0.146	6.79855540269779e-39
SCGB2A1	2.4234685144187e-42	-1.05894401138733	0.056	0.162	3.88748584397904e-38
MSR1	1.08782267554287e-41	1.03861854988678	0.131	0.055	1.74497635383832e-37
SAT1	9.19668531638989e-41	1.02315879737433	0.635	0.596	1.4752402916021e-36
PPP2R5C	4.34501657053062e-40	1.00099283653349	0.368	0.286	6.96984108078817e-36
SPP1	1.1240763583275e-35	2.86103643578494	0.118	0.051	1.80313088639314e-31
ID2	1.14160929760152e-34	1.08781882413551	0.397	0.316	1.83125547428259e-30
LYST	4.24107285493511e-33	1.02583799105421	0.222	0.141	6.80310496660142e-29
FCHSD2	2.96672833506087e-27	1.0926273644224	0.302	0.233	4.75892892227114e-23
APOC1	1.21501556943233e-26	1.54325637051341	0.125	0.065	1.94900647492641e-22
CREM	4.04943618985755e-26	1.04889099404886	0.29	0.224	6.49570059215049e-22
RPL8	1.89982796243769e-25	-1.24798719946393	0.761	0.818	3.04751403454629e-21
HMGB2	3.651318591252e-24	1.04326543393987	0.32	0.254	5.85708015222734e-20
PLAUR	2.30532952501223e-16	1.19800865532784	0.196	0.147	3.69797909107211e-12
