# Supplementary material for: Establishment of an ovarian cancer omentum metastasis-related prognostic model by integrated analysis of scRNA-seq and bulk RNA-seq
Source: J Ovarian Res. 2022 Nov 23;15:123. doi: 10.1186/s13048-022-01059-0 (PMC9686070; doi:10.1186/s13048-022-01059-0)
Supplement: Supplementary file 15 — Additional file 15. [file 13048_2022_1059_MOESM15_ESM.gmt]

Tumor_Inflammation_Signature		PSMB10	HLA-DQA1	HLA-DRB1	CMKLR1	HLA-E	NKG7	CD8A	CCL5	CXCL9	CD27	CXCR6	IDO1	STAT1	TIGIT	LAG3	CD274	PDCD1LG2	CD276
Cellular_response_to_hypoxia		CUL2	RBX1	ELOC	ELOB	VHL	EGLN1	EGLN3	WTIP	AJUBA	LIMD1	EPAS1	HIF1A	HIF3A	UBE2D3	UBE2D2	UBE2D1	UBC	UBB	UBA52	RPS27A	EGLN2	PSMD3	PSMA6	PSMD2	PSMA5	PSMD13	PSMA4	PSMD12	PSMA3	PSMD11	PSMA2	SEM1	PSMD10	PSMA1	PSMD1	PSMD14	PSMC6	PSMC5	PSMC4	PSMC3	PSMC2	PSMC1	PSMB9	PSMB8	PSMB11	PSME4	PSMB7	PSMB6	PSMA8	PSMF1	PSME3	PSMB5	PSME2	PSMB4	PSME1	PSMD9	PSMB3	PSMD8	PSMB2	PSMD7	PSMD6	PSMB10	PSMD5	PSMB1	PSMD4	PSMA7	HIF1AN	HIGD1A	ARNT	EP300	CREBBP	CITED2	CA9	EPO	VEGFA
Tumor_proliferation_signature		MKI67	NDC80	NUF2	PTTG1	RRM2	BIRC5	CCNB1	CEP55	UBE2C	CDC20	TYMS
EMT_markers		VIM	CDH2	FOXC2	SNAI1	SNAI2	TWIST1	FN1	ITGB6	MMP2	MMP3	MMP9	SOX10	GSC	CDH1	DSP	OCLN
ECM-relatted_genes		COL11A1	COL10A1	COL6A6	SPP1	TNNC1	CTHRC1	ABI3BP	PCOLCE2	OGN	MMP12	MMP1	ADAMTS8	SFTPC	GREM1	SFTPA2	SFTPD	FCN3	WIF1	CHRDL1	S100A2	CXCL2	CXCL13	IL6	HHIP	S100A12	CPB2	MAMDC2	LPL	CD36
Angiogenesis		APOH	APP	CCND2	COL3A1	COL5A2	CXCL6	FGFR1	FSTL1	ITGAV	JAG1	JAG2	KCNJ8	LPL	LRPAP1	LUM	MSX1	NRP1	OLR1	PDGFA	PF4	PGLYRP1	POSTN	PRG2	PTK2	S100A4	SERPINA5	SLCO2A1	SPP1	STC1	THBD	TIMP1	TNFRSF21	VAV2	VCAN	VEGFA	VTN
Apoptosis		ADD1	AIFM3	ANKH	ANXA1	APP	ATF3	AVPR1A	BAX	BCAP31	BCL10	BCL2L1	BCL2L10	BCL2L11	BCL2L2	BGN	BID	BIK	BIRC3	BMF	BMP2	BNIP3L	BRCA1	BTG2	BTG3	CASP1	CASP2	CASP3	CASP4	CASP6	CASP7	CASP8	CASP9	CAV1	CCNA1	CCND1	CCND2	CD14	CD2	CD38	CD44	CD69	CDC25B	CDK2	CDKN1A	CDKN1B	CFLAR	CLU	CREBBP	CTH	CTNNB1	CYLD	DAP	DAP3	DCN	DDIT3	DFFA	DIABLO	DNAJA1	DNAJC3	DNM1L	DPYD	EBP	EGR3	EMP1	ENO2	ERBB2	ERBB3	EREG	ETF1	F2	F2R	FAS	FASLG	FDXR	FEZ1	GADD45A	GADD45B	GCH1	GNA15	GPX1	GPX3	GPX4	GSN	GSR	GSTM1	GUCY2D	H1F0	HGF	HMGB2	HMOX1	HSPB1	IER3	IFITM3	IFNB1	IFNGR1	IGF2R	IGFBP6	IL18	IL1A	IL1B	IL6	IRF1	ISG20	JUN	KRT18	LEF1	LGALS3	LMNA	LUM	MADD	MCL1	MGMT	MMP2	NEDD9	NEFH	PAK1	PDCD4	PDGFRB	PEA15	PLAT	PLCB2	PLPPR4	PMAIP1	PPP2R5B	PPP3R1	PPT1	PRF1	PSEN1	PSEN2	PTK2	RARA	RELA	RETSAT	RHOB	RHOT2	RNASEL	ROCK1	SAT1	SATB1	SC5D	SLC20A1	SMAD7	SOD1	SOD2	SPTAN1	SQSTM1	TAP1	TGFB2	TGFBR3	TIMP1	TIMP2	TIMP3	TNF	TNFRSF12A	TNFSF10	TOP2A	TSPO	TXNIP	VDAC2	WEE1	XIAP
DNA_repair		AAAS	AC139530.1	ADA	ADCY6	ADRM1	AGO4	AK1	AK3	ALYREF	APRT	ARL6IP1	BCAM	BCAP31	BOLA2	BRF2	CANT1	CCNO	CDA	CETN2	CLP1	CMPK2	COX17	CSTF3	DAD1	DCTN4	DDB1	DDB2	DGCR8	DGUOK	DUT	EDF1	EIF1B	ELL	ELOA	ERCC1	ERCC2	ERCC3	ERCC4	ERCC5	ERCC8	FEN1	GMPR2	GPX4	GSDME	GTF2A2	GTF2B	GTF2F1	GTF2H1	GTF2H3	GTF2H5	GTF3C5	GUK1	HCLS1	HPRT1	IMPDH2	ITPA	LIG1	MPC2	MPG	MRPL40	NCBP2	NELFB	NELFCD	NELFE	NFX1	NME1	NME3	NME4	NPR2	NT5C	NT5C3A	NUDT21	NUDT9	PCNA	PDE4B	PNP	POLA1	POLA2	POLB	POLD1	POLD3	POLD4	POLE4	POLH	POLL	POLR1C	POLR1D	POLR2A	POLR2C	POLR2D	POLR2E	POLR2F	POLR2G	POLR2H	POLR2I	POLR2J	POLR2K	POLR3C	POLR3GL	POM121	PRIM1	RAD51	RAD52	RAE1	RALA	RBX1	REV3L	RFC2	RFC3	RFC4	RFC5	RNMT	RPA2	RPA3	RRM2B	SAC3D1	SDCBP	SEC61A1	SF3A3	SMAD5	SNAPC4	SNAPC5	SRSF6	SSRP1	STX3	SUPT4H1	SUPT5H	SURF1	TAF10	TAF12	TAF13	TAF1C	TAF6	TAF9	TARBP2	TK2	TMED2	TP53	TSG101	TYMS	UMPS	UPF3B	USP11	VPS28	VPS37B	VPS37D	XPC	ZNF707	ZNRD1	ZWINT
G2M_checkpoint		ABL1	AC027237.1	AC091021.1	AMD1	ARID4A	ATF5	ATRX	AURKA	AURKB	BARD1	BCL3	BIRC5	BRCA2	BUB1	BUB3	CASP8AP2	CBX1	CCNA2	CCNB2	CCND1	CCNF	CCNT1	CDC20	CDC25A	CDC25B	CDC27	CDC45	CDC6	CDC7	CDK1	CDK4	CDKN1B	CDKN2C	CDKN3	CENPA	CENPE	CENPF	CHAF1A	CHEK1	CHMP1A	CKS1B	CKS2	CTCF	CUL1	CUL3	CUL4A	CUL5	DBF4	DDX39A	DKC1	DMD	DR1	DTYMK	E2F1	E2F2	E2F3	E2F4	EFNA5	EGF	ESPL1	EWSR1	EXO1	EZH2	FANCC	FBXO5	FOXN3	G3BP1	GINS2	GSPT1	H2AFV	H2AFX	H2AFZ	HIF1A	HIRA	HIST1H2BK	HMGA1	HMGB3	HMGN2	HMMR	HNRNPD	HNRNPU	HOXC10	HSPA8	HUS1	ILF3	INCENP	JPT1	KATNA1	KIF11	KIF15	KIF20B	KIF22	KIF2C	KIF4A	KIF5B	KMT5A	KNL1	KPNA2	KPNB1	LBR	LIG3	LMNB1	MAD2L1	MAP3K20	MAPK14	MARCKS	MCM2	MCM3	MCM5	MCM6	MEIS1	MEIS2	MKI67	MNAT1	MT2A	MTF2	MYBL2	MYC	NASP	NCL	NDC80	NEK2	NOLC1	NOTCH2	NSD2	NUMA1	NUP50	NUP98	NUSAP1	ODC1	ODF2	ORC5	ORC6	PAFAH1B1	PBK	PDS5B	PLK1	PLK4	PML	POLA2	POLE	POLQ	PRC1	PRIM2	PRMT5	PRPF4B	PTTG1	PTTG3P	PURA	RACGAP1	RAD21	RAD23B	RAD54L	RASAL2	RBL1	RBM14	RPA2	RPS6KA5	SAP30	SFPQ	SLC12A2	SLC38A1	SLC7A1	SLC7A5	SMAD3	SMARCC1	SMC1A	SMC2	SMC4	SNRPD1	SQLE	SRSF1	SRSF10	SRSF2	STAG1	STIL	STMN1	SUV39H1	SYNCRIP	TACC3	TENT4A	TFDP1	TGFB1	TLE3	TMPO	TNPO2	TOP1	TOP2A	TPX2	TRA2B	TRAIP	TROAP	TTK	UBE2C	UBE2S	UCK2	UPF1	WRN	XPO1	YTHDC1
Inflammatory_response		ABCA1	ABI1	ACVR1B	ACVR2A	ADGRE1	ADM	ADORA2B	ADRM1	AHR	APLNR	AQP9	ATP2A2	ATP2B1	ATP2C1	AXL	BDKRB1	BEST1	BST2	BTG2	C3AR1	C5AR1	CALCRL	CCL17	CCL2	CCL20	CCL22	CCL24	CCL5	CCL7	CCR7	CCRL2	CD14	CD40	CD48	CD55	CD69	CD70	CD82	CDKN1A	CHST2	CLEC5A	CMKLR1	CSF1	CSF3	CSF3R	CX3CL1	CXCL10	CXCL11	CXCL6	CXCL8	CXCL9	CXCR6	CYBB	DCBLD2	EBI3	EDN1	EIF2AK2	EMP3	EREG	F3	FFAR2	FPR1	FZD5	GABBR1	GCH1	GNA15	GNAI3	GP1BA	GPC3	GPR132	GPR183	HAS2	HBEGF	HIF1A	HPN	HRH1	ICAM1	ICAM4	ICOSLG	IFITM1	IFNAR1	IFNGR2	IL10	IL10RA	IL12B	IL15	IL15RA	IL18	IL18R1	IL18RAP	IL1A	IL1B	IL1R1	IL2RB	IL4R	IL6	IL7R	INHBA	IRAK2	IRF1	IRF7	ITGA5	ITGB3	ITGB8	KCNA3	KCNJ2	KCNMB2	KIF1B	KLF6	LAMP3	LCK	LCP2	LDLR	LIF	LPAR1	LTA	LY6E	LYN	MARCO	MEFV	MEP1A	MET	MMP14	MSR1	MXD1	MYC	NAMPT	NDP	NFKB1	NFKBIA	NLRP3	NMI	NMUR1	NOD2	NPFFR2	OLR1	OPRK1	OSM	OSMR	P2RX4	P2RX7	P2RY2	PCDH7	PDE4B	PDPN	PIK3R5	PLAUR	PROK2	PSEN1	PTAFR	PTGER2	PTGER4	PTGIR	PTPRE	PVR	RAF1	RASGRP1	RELA	RGS1	RGS16	RHOG	RIPK2	RNF144B	ROS1	RTP4	SCARF1	SCN1B	SELE	SELENOS	SELL	SEMA4D	SERPINE1	SGMS2	SLAMF1	SLC11A2	SLC1A2	SLC28A2	SLC31A1	SLC31A2	SLC4A4	SLC7A1	SLC7A2	SPHK1	SRI	STAB1	TACR1	TACR3	TAPBP	TIMP1	TLR1	TLR2	TLR3	TNFAIP6	TNFRSF1B	TNFRSF9	TNFSF10	TNFSF15	TNFSF9	TPBG	VIP
PI3K_AKT_mTOR_pathway		ACACA	ACTR2	ACTR3	ADCY2	AKT1	AKT1S1	AP2M1	ARF1	ARHGDIA	ARPC3	ATF1	CAB39	CAB39L	CALR	CAMK4	CDK1	CDK2	CDK4	CDKN1A	CDKN1B	CFL1	CLTC	CSNK2B	CXCR4	DAPP1	DDIT3	DUSP3	E2F1	ECSIT	EGFR	EIF4E	FASLG	FGF17	FGF22	FGF6	GNA14	GNGT1	GRB2	GRK2	GSK3B	HRAS	HSP90B1	IL2RG	IL4	IRAK4	ITPR2	LCK	MAP2K3	MAP2K6	MAP3K7	MAPK1	MAPK10	MAPK8	MAPK9	MAPKAP1	MKNK1	MKNK2	MYD88	NCK1	NFKBIB	NGF	NOD1	PAK4	PDK1	PFN1	PIK3R3	PIKFYVE	PIN1	PITX2	PLA2G12A	PLCB1	PLCG1	PPP1CA	PPP2R1B	PRKAA2	PRKAG1	PRKAR2A	PRKCB	PTEN	PTPN11	RAC1	RAF1	RALB	RIPK1	RIT1	RPS6KA1	RPS6KA3	RPTOR	SFN	SLA	SLC2A1	SMAD2	SQSTM1	STAT2	TBK1	THEM4	TIAM1	TNFRSF1A	TRAF2	TRIB3	TSC2	UBE2D3	UBE2N	VAV3	YWHAB
P53_pathway		ABAT	ABCC5	ABHD4	ACVR1B	ADA	AEN	AK1	ALOX15B	ANKRA2	APAF1	APP	ATF3	BAIAP2	BAK1	BAX	BLCAP	BMP2	BTG1	BTG2	CASP1	CCND2	CCND3	CCNG1	CCNK	CCP110	CD81	CD82	CDH13	CDK5R1	CDKN1A	CDKN2A	CDKN2AIP	CDKN2B	CEBPA	CGRRF1	CLCA2	COQ8A	CSRNP2	CTSD	CTSF	CYFIP2	DCXR	DDB2	DDIT3	DDIT4	DEF6	DGKA	DNTTIP2	DRAM1	EI24	ELP1	EPHA2	EPHX1	EPS8L2	ERCC5	F2R	FAM162A	FAS	FBXW7	FDXR	FGF13	FOS	FOXO3	FUCA1	GADD45A	GLS2	GM2A	GPX2	H2AFJ	HBEGF	HDAC3	HEXIM1	HINT1	HIST1H1C	HIST3H2A	HMOX1	HRAS	HSPA4L	IER3	IER5	IFI30	IL1A	INHBB	IP6K2	IRAK1	ISCU	ITGB4	JAG2	JUN	KIF13B	KLF4	KLK8	KRT17	LDHB	LIF	LRMP	MAPKAPK3	MDM2	MKNK2	MXD1	MXD4	NDRG1	NHLH2	NINJ1	NOL8	NOTCH1	NUDT15	NUPR1	OSGIN1	PCNA	PDGFA	PERP	PHLDA3	PIDD1	PITPNC1	PLK2	PLK3	PLXNB2	PMM1	POLH	POM121	PPM1D	PPP1R15A	PRKAB1	PRMT2	PROCR	PTPN14	PTPRE	PVT1	RAB40C	RACK1	RAD51C	RAD9A	RALGDS	RAP2B	RB1	RCHY1	RETSAT	RGS16	RHBDF2	RNF19B	RPL18	RPL36	RPS12	RPS27L	RRAD	RRP8	RXRA	S100A10	S100A4	SAT1	SDC1	SEC61A1	SERPINB5	SERTAD3	SESN1	SFN	SLC19A2	SLC35D1	SLC3A2	SLC7A11	SOCS1	SP1	SPHK1	ST14	STEAP3	STOM	TAP1	TAX1BP3	TCHH	TCN2	TGFA	TGFB1	TM4SF1	TM7SF3	TNFSF9	TNNI1	TOB1	TP53	TP63	TPD52L1	TPRKB	TRAF4	TRAFD1	TRIAP1	TRIB3	TSC22D1	TSPYL2	TXNIP	UPP1	VAMP8	VDR	VWA5A	WRAP73	WWP1	XPC	ZBTB16	ZFP36L1	ZMAT3	ZNF365
MYC_targets		ABCE1	AC004086.1	ACP1	AIMP2	AP3S1	APEX1	BUB3	C1QBP	CAD	CANX	CBX3	CCNA2	CCT2	CCT3	CCT4	CCT5	CCT7	CDC20	CDC45	CDK2	CDK4	CLNS1A	CNBP	COPS5	COX5A	CSTF2	CTPS1	CUL1	CYC1	DDX18	DDX21	DEK	DHX15	DUT	EEF1B2	EIF1AX	EIF2S1	EIF2S2	EIF3B	EIF3D	EIF3J	EIF4A1	EIF4E	EIF4G2	EIF4H	EPRS	ERH	ETF1	EXOSC7	FAM120A	FBL	G3BP1	GLO1	GNL3	GOT2	GSPT1	H2AFZ	HDAC2	HDDC2	HDGF	HNRNPA1	HNRNPA2B1	HNRNPA3	HNRNPC	HNRNPD	HNRNPR	HNRNPU	HPRT1	HSP90AB1	HSPD1	HSPE1	IARS	IFRD1	ILF2	IMPDH2	KARS	KPNA2	KPNB1	LDHA	LSM2	LSM7	MAD2L1	MCM2	MCM4	MCM5	MCM6	MCM7	MRPL23	MRPL9	MRPS18B	MYC	NAP1L1	NCBP1	NCBP2	NDUFAB1	NHP2	NME1	NOLC1	NOP16	NOP56	NPM1	ODC1	ORC2	PA2G4	PABPC1	PABPC4	PCBP1	PCNA	PGK1	PHB	PHB2	POLD2	POLE3	PPIA	PPM1G	PRDX3	PRDX4	PRPF31	PRPS2	PSMA1	PSMA2	PSMA4	PSMA6	PSMA7	PSMB2	PSMB3	PSMC4	PSMC6	PSMD1	PSMD14	PSMD3	PSMD7	PSMD8	PTGES3	PWP1	RACK1	RAD23B	RAN	RANBP1	RFC4	RNPS1	RPL14	RPL18	RPL22	RPL34	RPLP0	RPS10	RPS2	RPS3	RPS5	RPS6	RRM1	RRP9	RSL1D1	RUVBL2	SERBP1	SET	SF3A1	SF3B3	SLC25A3	SMARCC1	SNRPA	SNRPA1	SNRPB2	SNRPD1	SNRPD2	SNRPD3	SNRPG	SRM	SRPK1	SRSF1	SRSF2	SRSF3	SRSF7	SSB	SSBP1	STARD7	SYNCRIP	TARDBP	TCP1	TFDP1	TOMM70	TRA2B	TRIM28	TUFM	TXNL4A	TYMS	U2AF1	UBA2	UBE2E1	UBE2L3	USP1	VBP1	VDAC1	VDAC3	XPO1	XPOT	XRCC6	YWHAE	YWHAQ	BYSL	DCTPP1	DUSP2	EXOSC5	FARSA	GRWD1	HK2	IMP4	IPO4	LAS1L	MAP3K6	MPHOSPH10	MRTO4	MYBBP1A	NDUFAF4	NIP7	NOC4L	NOP2	PES1	PLK1	PLK4	PPAN	PPRC1	PRMT3	PUS1	RABEPK	RCL1	RRP12	SLC19A1	SLC29A2	SORD	SUPV3L1	TBRG4	TCOF1	TFB2M	TMEM97	UNG	UTP20	WDR43	WDR74
TGFB		ACVR1	APC	ARID4B	BCAR3	BMP2	BMPR1A	BMPR2	CDH1	CDK9	CDKN1C	CTNNB1	ENG	FKBP1A	FNTA	FURIN	HDAC1	HIPK2	ID1	ID2	ID3	IFNGR2	JUNB	KLF10	LEFTY2	LTBP2	MAP3K7	NCOR2	NOG	PMEPA1	PPM1A	PPP1CA	PPP1R15A	RAB31	RHOA	SERPINE1	SKI	SKIL	SLC20A1	SMAD1	SMAD3	SMAD6	SMAD7	SMURF1	SMURF2	SPTBN1	TGFB1	TGFBR1	TGIF1	THBS1	TJP1	TRIM33	UBE2D3	WWTR1	XIAP
IL-10_Anti-inflammatory_Signaling_Pathway		IL1A	TNF	IL6	IL10RB	BLVRA	BLVRB	IL10RA	HMOX1	JAK1	STAT3	STAT5A	STAT1
Genes_up-regulated_by_reactive_oxigen_species_(ROS)		ABCC1	ATOX1	CAT	CDKN2D	EGLN2	ERCC2	FES	FTL	G6PD	GCLC	GCLM	GLRX	GLRX2	GPX3	GPX4	GSR	HBXIP	HHEX	HMOX2	IPCEF1	JUNB	LSP1	MBP	MGST1	MPO	MSRA	NDUFA6	NDUFB4	NDUFS2	NQO1	OXSR1	PDLIM1	PFKP	PPP2R4	PRDX1	PRDX2	PRDX4	PRDX6	PRNP	SBNO2	SCAF4	SELS	SOD1	SOD2	SRXN1	STK25	TXN	TXNRD1	TXNRD2
DNA_replication		POLD3	DNA2	FEN1	POLA2	RNASEH1	RPA4	LIG1	MCM2	MCM3	MCM4	MCM5	MCM6	MCM7	PCNA	POLE3	POLA1	POLD1	POLD2	POLE	POLE2	PRIM1	PRIM2	POLE4	POLD4	RFC1	RFC2	RFC3	RFC4	RFC5	RPA1	RPA2	RPA3	SSBP1	RNASEH2B	RNASEH2C
Collagen_formation		COL3A1	COL24A1	COL27A1	COL2A1	COL11A1	COL11A2	COL5A3	COL5A2	COL5A1	COL1A2	COL1A1	COL7A1	TLL2	BMP1	TLL1	LAMA3	LAMC2	LAMB3	COL4A2	COL4A1	COL4A4	COL4A5	COL4A3	COL4A6	CTSL	MMP13	MMP9	CTSB	CTSS	MMP7	MMP20	MMP3	CTSV	COL18A1	COL15A1	COL14A1	COL12A1	COL10A1	COL8A1	COL8A2	COL6A5	COL6A6	COL6A3	COL6A1	COL6A2	PLEC	DST	COL17A1	ITGA6	ITGB4	CD151	COL9A2	COL9A1	COL9A3	PCOLCE	LOXL2	LOXL4	LOXL3	LOXL1	LOX	PXDN	PLOD3	PLOD2	PLOD1	COL13A1	COL28A1	COL23A1	COL22A1	COL21A1	COL20A1	COL16A1	COL26A1	COL25A1	COL19A1	P4HA2	P4HA1	P4HA3	P4HB	ADAMTS3	ADAMTS2	ADAMTS14	P3H1	PPIB	CRTAP	SERPINH1	P3H3	P3H2	COLGALT1	COLGALT2	PCOLCE2
Degradation_of_ECM		SCUBE3	SCUBE1	MMP2	MMP13	MMP9	MMP12	FBN3	FBN1	FBN2	CTSS	HSPG2	MMP7	MMP3	NID1	CTSK	CTSV	ADAMTS18	ADAMTS1	ADAMTS16	ADAMTS9	ADAMTS8	ADAMTS4	ADAMTS5	ACAN	MMP19	PLG	CDH1	CTSG	FN1	COL7A1	COL10A1	COL1A1	COL1A2	COL4A5	COL4A3	COL4A4	COL4A2	COL4A1	COL4A6	COL3A1	COL2A1	COL11A1	COL11A2	COL8A1	COL8A2	CTSL	CTSB	MMP20	COL18A1	MMP10	MMP1	COL16A1	TMPRSS6	MMP14	MMP8	COL19A1	PRSS2	COL13A1	ADAM17	ADAM10	ADAM9	COL17A1	ELANE	CTSD	MMP15	FURIN	COL23A1	COL5A3	COL5A2	COL5A1	COL12A1	COL9A2	COL9A1	COL9A3	PHYKPL	COL25A1	COL26A1	COL15A1	MMP11	COL6A5	COL6A6	COL6A3	COL6A1	COL6A2	COL14A1	A2M	ELN	ADAM8	TLL2	TLL1	BMP1	MMP25	MMP24	MMP17	MMP16	PRSS1	CTRB1	KLKB1	KLK2	TIMP2	CMA1	TPSAB1	SPOCK3	TIMP1	CTRB2	BSG	OPTC	NCSTN	PSEN1	HTRA1	CAPNS2	CAPNS1	CAPN9	CAPN14	CAPN5	CAPN3	CAPN10	CAPN11	CAPN13	CAPN15	CAPN6	CAPN8	CAPN7	CAPN12	CAPN2	CAPN1	CAST	BCAN	LAMB1	LAMA5	LAMC1	LAMA3	LAMC2	LAMB3	CASP3	CD44	ADAM15	DCN	KLK7	SPP1
Ferroptosis		PTGS2	DUSP1	NOS2	NCF2	MT3	UBC	ALB	TXNRD1	SRXN1	GPX2	BNIP3	OXSR1	SELENOS	ANGPTL7	CHAC1	SLC7A11	DDIT4	LOC284561	ASNS	TSC22D3	DDIT3	JDP2	SESN2	SLC1A4	PCK2	TXNIP	VLDLR	GPT2	PSAT1	LURAP1L	SLC7A5	HERPUD1	XBP1	ATF3	SLC3A2	CBS	ATF4	ZNF419	KLHL24	TRIB3	ZFP69B	ATP6V1G2	VEGFA	GDF15	TUBE1	ARRDC3	CEBPG	SNORA16A	RGS4	BLOC1S5-TXNDC5	LOC390705	EIF2S1	HAVCR1	IL6	CXCL2	RELA	HSD17B11	AGPAT3	SETD1B	HMOX1	TF	FTL	RPL8	ATP5MC3	TFRC	MAFG	IL33	FTH1	SLC40A1	GPX4	HAMP	HSPB1	NFE2L2	STEAP3	DRD5	DRD4	MAP3K5	MAPK14	SLC2A1	SLC2A3	SLC2A6	SLC2A8	SLC2A12	GLUT13	SLC2A14	EIF2AK4	ALOX5	ALOX12	ALOX15	ACSF2	IREB2	HMGB1	ELAVL1	TFAP2C	SP1	HBA1	NNMT	PLIN4	HIC1	STMN1	RRM2	CAPG	HNF4A	NGB	YWHAE	GABPB1	AURKA	MIR4715	RIPK1	PRDX1	MIR30B	AKR1C1	AKR1C2	AKR1C3	RB1	HSF1	GCLC	SQSTM1	NQO1	MUC1	MT1G	CISD1	FANCD2	FTMT	HSPA5	TP53	HELLS	SCD	FADS2	SRC	STAT3	PML	MTOR	NFS1	TP63	CDKN1A	MIR137	ENPP2	VDAC2	FH	CISD2	MIR9-1	MIR9-2	MIR9-3	ISCU	ACSL3	OTUB1	CD44	LINC00336	BRD4	PRDX6	MIR17	NF2	ARNTL	HIF1A	JUN	CA9	TMBIM4	PLIN2	MIR212	AIFM2	LAMP2	ZFP36	PROM2	CHMP5	CHMP6	CAV1	GCH1	CS	EMC2	NOX1	CYBB	NOX3	NOX4	NOX5	DUOX1	DUOX2	G6PD	PGD	PIK3CA	FLT3	SCP2	ACSL4	LPCAT3	NRAS	KRAS	HRAS	TFR2	SLC38A1	SLC1A5	GLS2	GOT1	CARS	KEAP1	ATG5	ATG7	NCOA4	ALOX12B	ALOX15B	ALOXE3	PHKG2	ACO1	G6PDX	ULK1	ATG3	ATG4D	BECN1	MAP1LC3A	GABARAPL2	GABARAPL1	ATG16L1	WIPI1	WIPI2	SNX4	ATG13	ULK2	SAT1	EGFR	MAPK3	MAPK1	BID	ZEB1	DPP4	CDKN2A	PEBP1	SOCS1	CDO1	MYB	MAPK8	MAPK9	LINC00472	PRKAA2	PRKAA1	BAP1	ABCC1	MIR6852	ACVR1B	TGFBR1	EPAS1	HILPDA	IFNG	ANO6	LPIN1	TNFAIP3	TLR4	ATM	YY1AP1	EGLN2	MIOX	TAZ	MTDH	IDH1	SIRT1	FBXW7	PANX1	DNAJB6	BACH1	LONP1
